# Supplementary material for: Canopy spectral reflectance indices correlate with yield traits variability in bread wheat genotypes under drought stress
Source: PeerJ. 2022 Nov 25;10:e14421. doi: 10.7717/peerj.14421 (PMC9703988; doi:10.7717/peerj.14421)
Supplement: Supplemental Information 1 [file peerj-10-14421-s001.xlsx]

## Sheet: Year 1
Gen	Rep	Gr. Cond	SR	NDVI	GNDVI	NWI	NCPI	PRI	ARI	XES	mCRI	SIPI	PSRI	PNSI	EVI	MSAVI	OSAVI	SG	CTD	DTH	PH	NSM	NKS	WKS	HKW	BY	GY
BD-466	1	Con	7.46344	0.721603	0.592892	-0.0192366	0.208947	-0.0648017	-0.130825	7.46324	351.703	1.08436	-0.133729	0.698615	0.781496	0.818221	0.807572	316.787	3.18	69	92.8	477.5	44.5358	1.46	2.348	9.9	2.909
BD-466	2	Con	8.48883	0.736312	0.609871	-0.0242159	0.208926	-0.0649713	-0.0564471	7.43348	384.553	1.09566	-0.121468	0.671528	0.836628	0.799994	0.775924	305.812	3.08	70	93.37	470	48.8521	1.2257	2.509	9.5	2.74275
BD-466	3	Con	8.33148	0.729232	0.550927	-0.0261929	0.197699	-0.0572038	-0.158522	7.0865	388.291	1.08089	-0.132691	0.718964	0.790512	0.833643	0.83124	326.113	3.16	70	96.37	493	50.0793	1.1291	2.683	9.875	2.649
BD-467	1	Con	9.3584	0.805616	0.596396	-0.0135651	0.178449	-0.0530292	-0.356786	7.52599	314.167	1.03298	-0.136424	0.790973	0.84906	0.881477	0.914339	310.362	3.41	74	92.63	405	49.5114	1.1957	2.415	10.375	2.8905
BD-467	2	Con	9.85932	0.799623	0.597576	-0.0139611	0.187685	-0.0566418	-0.40784	7.00855	349.903	1.03877	-0.141841	0.784701	0.837709	0.877078	0.907146	274.463	3.35	74	98.47	377.5	47.8692	1.1345	2.37	9.425	2.585
BD-467	3	Con	9.42345	0.766668	0.612226	-0.0137199	0.20297	-0.0568111	-0.283335	6.99854	334.758	1.05741	-0.126582	0.770515	0.810015	0.86702	0.890369	317.213	3.4	73	105.63	420	43.831	1.048	2.391	10.2	2.6725
BD-476	1	Con	7.86255	0.724371	0.537348	-0.0224806	0.197994	-0.0590839	-0.275942	7.20779	348.562	1.03679	-0.13616	0.794211	0.795577	0.883178	0.917916	325.325	3.04	75	87.69	445	54.6065	1.5197	2.783	10.775	2.8135
BD-476	2	Con	7.88718	0.704921	0.551503	-0.019666	0.185372	-0.0632092	-0.281866	7.59644	366.524	1.03525	-0.142671	0.793106	0.765341	0.881974	0.916736	328.562	3	75	90.12	385	48.9836	1.4362	2.932	11.675	3.4325
BD-476	3	Con	7.75565	0.726191	0.566637	-0.0185119	0.183614	-0.0713116	-0.232346	7.40663	357.627	1.03843	-0.139794	0.793404	0.795154	0.882439	0.917029	333.637	2.66	74	86.41	385	51.7218	1.47795	2.8575	11.275	2.8645
BD-477	1	Con	8.47749	0.720874	0.574038	-0.0233469	0.217896	-0.0598976	-0.0800315	7.28961	421.421	1.13699	-0.120948	0.631135	0.799682	0.76238	0.729097	321.888	3.76	69	73.79	545	69.0175	2.0864	3.023	11.95	3.28625
BD-477	2	Con	8.34716	0.726281	0.579462	-0.024822	0.20319	-0.0611047	-0.0559009	7.39936	448.768	1.12077	-0.120856	0.646006	0.82725	0.777877	0.746115	333.55	4	68	86.53	477.5	69.3844	2.2994	3.314	11.525	3.305
BD-477	3	Con	8.08865	0.741007	0.577934	-0.0276309	0.217012	-0.0581726	-0.0607619	7.62117	458.849	1.10746	-0.11629	0.638076	0.785518	0.775828	0.737771	335.038	3.64	68	94.82	502.5	69.2094	2.1929	3.1685	10.475	3.58325
BD-494	1	Con	7.6335	0.707726	0.537252	-0.021365	0.221316	-0.0652325	-0.28287	7.31233	361.842	1.04849	-0.133496	0.792952	0.797764	0.881911	0.916647	323.838	4.14	72	97.13	372.5	34.7825	1.0553	3.034	11.15	2.64775
BD-494	2	Con	7.86944	0.730744	0.556109	-0.0222794	0.193423	-0.0665029	-0.262284	7.85315	404.42	1.03059	-0.141704	0.812231	0.78178	0.895054	0.938957	276.35	3.62	72	104.51	467.5	58.4215	1.5026	2.572	14.1	3.2685
BD-494	3	Con	7.61099	0.690748	0.523233	-0.0267673	0.1982	-0.0683186	-0.288777	6.56543	314.742	1.02977	-0.139556	0.806976	0.771381	0.891268	0.932531	312.975	3.67	73	103.59	372.5	57.8585	1.1861	2.05	12.075	3.0605
BD-495	1	Con	9.92634	0.805142	0.661238	-0.0100514	0.155065	-0.0502323	-0.397385	6.48483	395.79	1.03043	-0.114411	0.807425	0.890945	0.891563	0.933141	302.938	2.64	75	86.98	520	46.927	1.3942	2.971	12.825	4.8565
BD-495	2	Con	10.0388	0.797982	0.643688	-0.0090656	0.154216	-0.0538733	-0.567146	6.8417	357.492	1.03729	-0.116076	0.804378	0.882869	0.88959	0.929713	307.925	3.24	75	84.94	465	49.4837	1.4855	3.002	10.7	4.00125
BD-495	3	Con	9.94964	0.787264	0.642231	-0.0108813	0.170691	-0.0560019	-0.49651	6.81553	321.747	1.04573	-0.118556	0.791959	0.863944	0.881472	0.915256	287.712	3.59	76	87.08	485	50.7455	1.6472	3.246	10.975	3.85875
BD-523	1	Con	8.06883	0.733628	0.522992	-0.0318685	0.27005	-0.0704001	-0.0517371	8.72403	446.336	1.06508	-0.133715	0.755267	0.75653	0.85732	0.873198	262.475	3.1	72	104.01	550	60.1618	1.163	2.351	11.825	2.665
BD-523	2	Con	9.57301	0.790796	0.576457	-0.0286614	0.185977	-0.0592677	-0.434092	8.38237	402.873	1.03125	-0.158153	0.793068	0.845576	0.882183	0.916864	301.913	3.25	72	100.06	322.5	50.9517	1.9703	2.961	10.95	2.54275
BD-523	3	Con	8.854	0.754271	0.521578	-0.0306974	0.241884	-0.0696874	-0.169464	8.49536	413.934	1.05069	-0.14534	0.770121	0.790749	0.867316	0.890325	363.762	3.54	71	96.61	542.5	50.1776	1.13025	2.2525	10.45	2.877
BD-525	1	Con	9.17399	0.775608	0.618321	-0.0427925	0.187882	-0.0539412	-0.332876	7.30224	345.032	1.0384	-0.130291	0.778839	0.828359	0.873407	0.900076	276.362	3.42	70	94.27	427.5	47.5267	1.1145	2.602	7.625	2.80125
BD-525	2	Con	9.43451	0.770121	0.551447	-0.0599592	0.219975	-0.0601523	-0.348565	7.85	366.936	1.04715	-0.140808	0.769566	0.800935	0.866722	0.889506	295.775	4.1	71	94.08	407.5	46.3265	1.2963	2.628	7.9	2.324
BD-525	3	Con	9.57744	0.76835	0.590007	-0.05205	0.178662	-0.0534532	-0.324774	6.8718	338.609	1.03491	-0.124753	0.782323	0.838661	0.875103	0.903879	301.087	4.06	70	94.49	425	47.2429	1.2813	2.702	8.075	2.795
BD-526	1	Con	9.20604	0.785609	0.609974	-0.0147964	0.14268	-0.0537715	-0.342982	7.84709	390.098	1.02626	-0.133729	0.790081	0.875507	0.881205	0.921988	309.662	3.52	72	95.81	405	44.5848	1.2778	2.866	9.55	2.396
BD-526	2	Con	10.3348	0.797559	0.609516	-0.0141402	0.158994	-0.0551632	-0.445273	8.64386	426.852	1.02968	-0.149484	0.786524	0.858607	0.878839	0.914965	294.525	3.46	72	101.02	345	46.6178	0.9484	2.59	7.675	2.2725
BD-526	3	Con	10.5175	0.812681	0.619597	-0.0111798	0.152688	-0.0529393	-0.364157	8.09394	381.151	1.02658	-0.133165	0.805457	0.877246	0.89077	0.871302	267.075	2.98	72	103.73	365	49.0105	1.3125	2.678	9.825	2.54625
BD-553	1	Con	7.56971	0.69143	0.547697	-0.0270368	0.24975	-0.0750657	-0.144272	6.84194	326.889	1.07312	-0.12322	0.718692	0.727262	0.831367	0.829753	329.55	3.62	65	91.09	365	54.8394	1.5366	2.802	8.9	3.535
BD-553	2	Con	8.3572	0.709354	0.602477	-0.0239331	0.239199	-0.0712622	-0.092553	6.28259	278.958	1.07239	-0.116534	0.738142	0.742193	0.842721	0.852293	321.312	2.96	66	94.96	440	45.5728	1.2888	2.828	10.025	4.1725
BD-553	3	Con	7.8536	0.718761	0.575769	-0.0243865	0.258769	-0.0735687	-0.050297	6.14456	304.304	1.0693	-0.11366	0.734807	0.735945	0.842129	0.848287	324.413	3.56	65	94.19	457.5	56.2614	1.4206	2.525	10.225	3.935
BD-567	1	Con	7.40035	0.718623	0.549909	-0.0105599	0.195765	-0.0641337	-0.167628	8.41877	472.608	1.04837	-0.121124	0.736657	0.796677	0.845189	0.851475	288.475	3.29	72	84.27	347.5	70.6467	2.0975	2.969	9	3.94
BD-567	2	Con	7.99319	0.726436	0.583212	-0.00962723	0.146529	-0.0627051	-0.181767	6.9709	460.81	1.03901	-0.115497	0.747577	0.825693	0.852184	0.863692	284.288	3.08	73	87.69	265	78.4906	2.1632	2.756	9.3	3.06075
BD-567	3	Con	7.3829	0.708433	0.552369	-0.020716	0.187364	-0.0624242	-0.0866542	7.76566	465.866	1.04512	-0.119255	0.738975	0.805541	0.846719	0.853977	333.06	3.03	71	86.08	352.5	74.4227	2.13035	2.8625	10.45	4.03825
BD-574	1	Con	7.51945	0.700386	0.533342	-0.0218913	0.19855	-0.0709276	-0.26327	7.27628	400.783	1.03397	-0.123799	0.789841	0.849334	0.880728	0.912954	356.537	3.31	71	76.34	585	68.1476	2.2257	3.266	19.375	7.67875
BD-574	2	Con	7.96253	0.736804	0.559587	-0.0270259	0.220546	-0.0703972	-0.266226	8.2072	479.226	1.03115	-0.131264	0.780936	0.857735	0.875381	0.90287	391.613	3.4	70	79.34	380	65.1279	2.5372	3.128	15.775	5.582
BD-574	3	Con	7.74204	0.710298	0.549546	-0.0219762	0.201762	-0.0731711	-0.254381	7.78843	442.796	1.03283	-0.127878	0.783992	0.852502	0.877179	0.90631	336	3.12	71	73.95	375	66.6703	2.13145	3.197	13.075	5.03575
BD-576	1	Con	8.36104	0.744403	0.49703	-0.0195227	0.205649	-0.0647177	-0.120495	7.92223	470.803	1.05344	-0.118711	0.750611	0.786102	0.853868	0.867695	287.262	3.6	68	80.26	412.5	59.4638	1.7858	2.835	11.9	4.45575
BD-576	2	Con	7.74298	0.736964	0.553112	-0.0289639	0.187161	-0.0665528	-0.131595	7.42327	415.512	1.04411	-0.124134	0.751678	0.806467	0.855152	0.868711	282.05	3.42	69	80.3	400	66.83	1.8826	2.879	11.1	4.27
BD-576	3	Con	7.62862	0.731872	0.59062	-0.0350346	0.18775	-0.065111	-0.128124	7.06507	397.166	1.04599	-0.112106	0.754809	0.803505	0.857676	0.872288	294.175	3.2	68	80.95	445	55.8728	1.946	2.767	11.15	4.11075
BD-580	1	Con	8.84716	0.715999	0.598092	-0.0151823	0.232504	-0.0679861	-0.154945	6.59955	423.516	1.07124	-0.125554	0.729249	0.750134	0.837739	0.842891	283.725	3.32	72	77.33	300	61.7903	1.8913	2.899	8.5	2.9025
BD-580	2	Con	8.61068	0.757749	0.530864	-0.0255672	0.175146	-0.0593718	-0.337184	6.26941	320.515	1.03303	-0.134342	0.774612	0.841278	0.870501	0.894962	314.137	3.3	72	77.27	362.5	64.5428	1.9834	3.528	8.7	3.497
BD-580	3	Con	8.50281	0.745553	0.563121	-0.0235646	0.210624	-0.0621142	-0.250187	6.41327	342.076	1.04912	-0.127936	0.758711	0.79761	0.859736	0.876775	334.25	3.28	71	80.43	315	60.2076	1.97985	3.295	8.25	3.183
BD-587	1	Con	7.25074	0.745336	0.568504	-0.0204511	0.250871	-0.0658497	-0.231464	8.07967	439.451	1.05075	-0.129331	0.761711	0.78498	0.863361	0.880866	347.475	2.52	65	87.83	457.5	48.1877	1.3241	3.284	10.45	4.422
BD-587	2	Con	6.70917	0.721046	0.520421	-0.0268364	0.228648	-0.0652269	-0.0980981	7.4438	383.235	1.06174	-0.117624	0.736474	0.76871	0.845758	0.851032	329.375	3.02	66	93.39	520	43.2897	1.4567	3.365	10.975	4.06175
BD-587	3	Con	7.2098	0.743995	0.546444	-0.0284255	0.233047	-0.0642379	-0.168828	8.23667	416.684	1.05441	-0.124095	0.752302	0.779602	0.856896	0.869699	317.45	2.96	65	90.39	350	47.574	1.3904	3.3245	7.325	3.1035
BD-588	1	Con	6.8429	0.641362	0.556695	-0.0219475	0.28182	-0.0575901	0.0337405	6.98271	356.095	1.13211	-0.108739	0.659722	0.643915	0.782971	0.761553	339.25	3.02	64	83.95	502.5	44.565	1.3217	2.517	12.5	4.05525
BD-588	2	Con	7.14365	0.676814	0.558856	-0.0206662	0.265251	-0.0586506	-0.0485093	7.10881	291.188	1.09721	-0.121491	0.696588	0.689251	0.813666	0.804399	320.913	2.98	64	96.07	455	44.1217	1.2032	2.727	12.05	4.9855
BD-588	3	Con	6.97168	0.675382	0.540622	-0.0250988	0.267349	-0.061334	-0.015571	6.91157	394.652	1.09417	-0.116419	0.692987	0.688592	0.811113	0.799998	307.475	3.18	64	89.85	545	56.2866	1.4612	2.54	13.125	5.34475
BD-600	1	Con	4.94426	0.743802	0.609974	-0.0346328	0.185536	-0.0844028	-0.241801	7.49472	515.503	1.04232	-0.112649	0.71906	0.745868	0.850796	0.770497	311.675	5.16	72	82.29	230	68.0979	2.6422	3.88	11.325	5.14975
BD-600	2	Con	4.64705	0.746552	0.609516	-0.0290801	0.180171	-0.0792423	-0.372694	7.38674	462.005	1.03373	-0.116519	0.697709	0.707507	0.853471	0.828554	313.65	5.44	72	84.01	317.5	61.9536	2.3245	4.105	10.85	4.024
BD-600	3	Con	4.5654	0.740583	0.619597	-0.0384945	0.18568	-0.0795303	-0.330254	7.36744	411.055	1.03824	-0.11426	0.632162	0.688503	0.85332	0.809942	319.688	4.8	71	87.22	250	65.0773	2.48335	4.062	11.15	4.8785
BD-604	1	Con	7.8089	0.756149	0.557519	-0.00798423	0.204222	-0.0614981	-0.308292	7.38203	396.41	1.05071	-0.126989	0.745193	0.801113	0.866079	0.871735	310.425	5.34	72	81.12	287.5	53.514	1.976	3.543	10.075	3.643
BD-604	2	Con	6.96783	0.741499	0.588869	-0.0163227	0.165748	-0.0590944	-0.373241	6.98245	346.07	1.03479	-0.145857	0.747784	0.838511	0.873529	0.90021	311.675	5.3	72	83.23	335	67.1673	2.1036	3.216	12.9	4.67875
BD-604	3	Con	7.58036	0.740315	0.528225	-0.0120351	0.180097	-0.0601946	-0.344662	7.12208	346.627	1.04266	-0.135438	0.748272	0.818848	0.86902	0.839984	299.312	4.94	71	79.1	427.5	61.4865	1.9399	3.3795	11.5	5.3885
BD-616	1	Con	9.47406	0.80572	0.577756	-0.0204683	0.211927	-0.060388	-0.225014	7.30714	400.12	1.03337	-0.128858	0.805771	0.844509	0.891086	0.931486	316.5	3.5	74	78.69	262.5	56.6778	1.963	3.287	6.5	2.02025
BD-616	2	Con	9.77334	0.756943	0.543839	-0.0269689	0.237908	-0.0690356	-0.149962	8.28449	535.086	1.05807	-0.134199	0.747119	0.773481	0.851514	0.863795	315.962	3.72	73	100.23	237.5	60.6854	1.6064	3.994	7.775	2.53075
BD-616	3	Con	11.3532	0.808125	0.561213	-0.0269552	0.177204	-0.0569484	-0.49689	7.5804	352.551	1.03511	-0.134979	0.796269	0.846746	0.88381	0.920497	341.188	2.92	73	85.03	312.5	47.65	1.7347	3.6405	8.1	2.409
BD-622	1	Con	9.38729	0.794484	0.532077	-0.0171897	0.168766	-0.0542522	-0.443149	8.05431	449.664	1.0301	-0.13043	0.790781	0.859816	0.881404	0.914249	300.788	4.62	71	98.02	305	43.0569	1.5057	3.497	9.7	2.62075
BD-622	2	Con	9.07406	0.770739	0.514362	-0.0213282	0.183199	-0.0578369	-0.242444	8.2631	432.488	1.04087	-0.140238	0.76916	0.828628	0.866732	0.889307	317.337	4.32	72	93.81	245	45.9052	1.4047	3.06	8.3	2.363
BD-622	3	Con	7.60807	0.735268	0.496737	-0.0204803	0.213024	-0.061233	-0.347386	8.26317	314.568	1.0514	-0.131869	0.725736	0.779083	0.838493	0.838812	312.038	4.18	72	90.82	390	39.2104	1.4053	3.584	10.375	5.55025
BD-623	1	Con	7.79955	0.721026	0.628569	-0.0220006	0.183172	-0.0603552	-0.153052	6.37997	326.309	1.11065	-0.113267	0.658755	0.813306	0.785273	0.759653	288.925	3.66	65	91.39	357.5	44.5217	1.4288	2.76	9.825	3.2515
BD-623	2	Con	8.38344	0.742926	0.574179	-0.0235803	0.210973	-0.0580354	-0.0980027	6.42308	279.918	1.10674	-0.11265	0.623019	0.812824	0.751638	0.718674	296.163	3.94	65	87.41	377.5	61.4268	1.5111	2.46	9.675	4.3105
BD-623	3	Con	8.51907	0.766521	0.576241	-0.0241136	0.214369	-0.056481	-0.151192	6.71202	302.633	1.09688	-0.121537	0.660984	0.814005	0.789251	0.762583	315.7	3.92	64	92.17	297.5	52.4885	1.46995	2.61	9.725	4.097
BD-631	1	Con	6.46983	0.733354	0.579252	-0.0406165	0.159464	-0.0680563	-0.362043	6.49271	377.144	1.02633	-0.112657	0.728297	0.766395	0.885704	0.91371	312.175	3.02	72	79.25	357.5	60.4173	1.6361	3.46	11.775	4.2625
BD-631	2	Con	6.86151	0.734479	0.566729	-0.0380495	0.168931	-0.0687176	-0.472079	6.62843	349.021	1.02709	-0.124106	0.702513	0.741184	0.882097	0.909791	294.212	3.06	72	83.9	277.5	77.8593	2.546	3.27	10.225	3.67125
BD-631	3	Con	6.10313	0.752635	0.57989	-0.0353094	0.223698	-0.0707057	-0.212766	7.97952	472.44	1.0472	-0.123817	0.685558	0.620383	0.857696	0.931721	299.95	2.94	73	83.23	362.5	69.9582	2.19105	2.989	10.925	3.879
BD-637	1	Con	7.12703	0.731737	0.556385	-0.0325825	0.193452	-0.0626702	-0.213739	8.07727	423.307	1.0384	-0.126946	0.753796	0.751478	0.857857	0.861051	292.25	2.76	67	90.34	290	59.0738	1.722	2.915	10.425	4.046
BD-637	2	Con	8.00354	0.764639	0.587612	-0.0334372	0.138137	-0.0556034	-0.293232	7.96513	413.276	1.02512	-0.125419	0.778536	0.767155	0.874124	0.863616	305.988	2.96	68	88.76	320	44.6725	1.6188	3.176	11.25	4.7515
BD-637	3	Con	6.20687	0.708983	0.546077	-0.0305259	0.209945	-0.0714326	-0.116007	7.9718	388.022	1.05177	-0.124802	0.726202	0.756491	0.839965	0.864407	305.025	2.76	67	93.42	280	42.5981	1.5805	3.006	10.3	4.2725
BD-666	1	Con	7.49635	0.786418	0.481435	-0.019519	0.220083	-0.0657079	-0.254401	8.17177	390.832	1.05333	-0.137742	0.739056	0.785868	0.846316	0.854139	286.7	3.9	72	97.42	490	41.6789	1.1345	2.722	13.6	3.395
BD-666	2	Con	6.77302	0.787658	0.538122	-0.0216261	0.221065	-0.066513	-0.202792	7.81703	384.952	1.04724	-0.130562	0.745571	0.791629	0.852201	0.861635	284.85	4.32	72	101.26	587.5	47.6551	1.2214	2.563	12.55	3.023
BD-666	3	Con	7.52374	0.74809	0.560882	-0.0158966	0.248774	-0.0683964	-0.221641	8.08335	378.542	1.04842	-0.145968	0.757297	0.783444	0.859636	0.875271	291.625	4.08	72	96.49	715	40.7378	1.0767	2.643	13.175	3.4225
BD-684	1	Con	6.83179	0.711288	0.57046	-0.0332877	0.226986	-0.0636044	-0.409224	6.14154	291.572	1.0058	-0.125035	0.834361	0.811409	0.908553	0.963945	299.712	3.86	88	75.14	427.5	54.8293	1.0922	3.094	9.85	2.63475
BD-684	2	Con	7.64946	0.649021	0.532488	-0.0304409	0.224676	-0.0723788	-0.162502	8.0444	494.376	1.07029	-0.111657	0.709444	0.768379	0.822252	0.82013	322.7	3.86	87	71.25	302.5	83.3062	1.537	3.404	8.925	2.447
BD-684	3	Con	7.43567	0.665882	0.523558	-0.0214612	0.216175	-0.0693254	-0.163147	8.08891	424.671	1.0754	-0.11394	0.684207	0.721922	0.800841	0.79059	285.738	3.56	89	69.8	325	68.5223	1.3146	3.249	8.85	2.627
BD-4638	1	Con	8.20237	0.747237	0.567558	-0.0182357	0.189413	-0.0555307	-0.373285	7.70732	420.763	1.04971	-0.122551	0.74782	0.806662	0.851774	0.86427	348.6	4.03	78	103.44	400	43.8135	1.7145	3.82	11.25	3.0875
BD-4638	2	Con	7.75299	0.743874	0.569751	-0.0165904	0.181164	-0.0544118	-0.38033	7.45189	405.517	1.04219	-0.12765	0.75195	0.823144	0.855446	0.868842	338.925	3.76	79	102	425	55.9448	1.7852	3.191	12.6	3.65475
BD-4638	3	Con	7.51853	0.731027	0.561485	-0.0164805	0.198378	-0.0569484	-0.305732	7.16274	389.88	1.04928	-0.115976	0.745586	0.808325	0.850869	0.861467	324.062	3.72	78	106.13	442.5	50.4787	1.8659	2.904	13.8	4.1045
BD-9889	1	Con	10.0057	0.811965	0.634805	-0.0184489	0.204655	-0.0467788	-0.530254	6.98285	395.169	1.04353	-0.103899	0.743972	0.814375	0.831471	0.842858	315.675	4.5	79	76.39	342.5	37.2457	1.7945	4.818	13.125	4.18675
BD-9889	2	Con	9.01594	0.794918	0.57192	-0.0157462	0.194085	-0.0481493	-0.645675	7.47709	409.122	1.04247	-0.119843	0.752064	0.800937	0.817694	0.825325	351.15	4.14	78	81.99	377.5	36.9755	1.6724	4.523	13.075	5.5835
BD-9889	3	Con	9.47246	0.8049	0.577013	-0.0195193	0.202794	-0.0429723	-0.594885	7.47015	387.854	1.05487	-0.11206	0.742251	0.80937	0.827531	0.832867	290.663	4.5	80	84.13	365	37.1149	1.73345	4.6705	13.875	4.6775
BD-9891	1	Con	7.78355	0.737746	0.562173	-0.0199578	0.226082	-0.0655838	-0.337908	8.06928	427.553	1.04354	-0.135364	0.763877	0.815543	0.863207	0.882961	359.625	3.98	77	81.26	220	54.5361	2.2747	4.171	7.225	1.34775
BD-9891	2	Con	7.18966	0.66751	0.547124	-0.0258487	0.21562	-0.0761036	-0.299063	7.77817	372.416	1.03451	-0.14101	0.768337	0.847596	0.866011	0.887916	375.038	3.62	77	86.3	172.5	51.7744	2.0834	4.73	5.35	3.05675
BD-9891	3	Con	7.63786	0.743166	0.534061	-0.0249564	0.210617	-0.069803	-0.307	7.94336	424.332	1.03921	-0.13796	0.765927	0.830401	0.864506	0.885245	353.388	3.88	76	84.95	195	53.18	2.17905	4.0975	5.85	2.40475
BD-9896	1	Con	7.915	0.706591	0.569763	-0.0249299	0.22884	-0.0786733	-0.311554	6.52963	328.446	1.0228	-0.123965	0.810529	0.779041	0.893038	0.9367	310.562	3.52	76	71.7	202.5	54.974	1.3126	4.745	8.2	3.22175
BD-9896	2	Con	7.35696	0.713243	0.560259	-0.0281398	0.207036	-0.0767556	-0.155328	6.63499	322.093	1.05115	-0.117963	0.763633	0.778679	0.861024	0.882284	336.263	3.62	74	72.27	275	60.7334	1.7722	2.918	11.375	4.337
BD-9896	3	Con	7.73102	0.720052	0.542742	-0.0286834	0.210828	-0.0670943	-0.169193	5.73882	253.906	1.04025	-0.115706	0.790306	0.785697	0.879753	0.912841	326.512	3.78	75	73.07	270	38.2412	1.5503	4.054	12.9	5.062
BD-9897	1	Con	7.4992	0.711671	0.553534	-0.0277961	0.236696	-0.0629032	-0.256707	7.32123	493.559	1.05039	-0.120314	0.720719	0.839681	0.832707	0.833138	340.875	3.42	79	78.81	295	46.5318	1.8287	3.93	12.3	4.372
BD-9897	2	Con	6.86146	0.697779	0.548724	-0.0266952	0.224983	-0.0705221	-0.276391	7.66871	530.873	1.04788	-0.118611	0.711301	0.883336	0.826141	0.822115	338.013	3.42	78	77.38	405	53.8233	1.7541	3.88	16.15	5.62675
BD-9897	3	Con	7.00111	0.699651	0.567466	-0.0220015	0.227546	-0.0696553	-0.178887	8.22923	545.557	1.0518	-0.123359	0.714655	0.785049	0.828603	0.826066	315.312	3.56	79	76.32	297.5	49.8373	1.7914	3.5945	12.975	4.908
BD-9905	1	Con	8.04642	0.717294	0.548918	-0.0314837	0.211089	-0.0739291	-0.271282	5.77137	277.831	1.02767	-0.136666	0.807398	0.774845	0.890505	0.932812	280.188	3.94	78	77.06	265	59.9703	2.2219	3.705	10.775	3.82975
BD-9905	2	Con	8.48867	0.729042	0.560735	-0.0294772	0.209485	-0.0751478	-0.293518	4.86065	205.079	1.01641	-0.135945	0.83013	0.791588	0.905049	0.95856	302.863	3.74	77	81.1	325	66.7794	2.0735	3.105	11.5	4.2115
BD-9905	3	Con	7.81949	0.707597	0.549663	-0.0255445	0.208203	-0.0689178	-0.275643	5.33709	240.88	1.02224	-0.137115	0.817346	0.754651	0.896994	0.944061	265.137	4.12	78	83.55	232.5	63.0749	2.1477	3.405	9.675	3.603
BD-9906	1	Con	8.28052	0.732748	0.606037	-0.017367	0.168575	-0.0571688	-0.233699	7.93703	377.064	1.04133	-0.150455	0.751858	0.819529	0.853774	0.868854	329.625	2.8	77	69.7	227.5	64.1535	2.11835	3.5	9.075	3.30025
BD-9906	2	Con	7.3886	0.733365	0.516611	-0.0221989	0.201748	-0.0635147	-0.27945	7.10343	316.375	1.04595	-0.137221	0.754695	0.796905	0.857869	0.871804	333.812	2.78	77	76.09	215	62.4573	2.1275	2.926	9.8	3.995
BD-9906	3	Con	8.40165	0.726672	0.57568	-0.0215639	0.2213	-0.0520217	-0.34735	7.30118	313.828	1.0359	-0.15504	0.750265	0.833022	0.854037	0.866568	324.463	2.72	78	71.78	232.5	64.5425	2.2333	3.302	10.925	2.45325
BD-9910	1	Con	5.51699	0.686316	0.576789	-0.038356	0.19296	-0.0811973	-0.300028	7.6018	408.382	1.05582	-0.134816	0.666927	0.663966	0.833771	0.830608	309.525	4.32	72	78.02	397.5	54.1652	1.98037	3.33	10.45	4.75175
BD-9910	2	Con	7.50977	0.679233	0.600549	-0.0465476	0.215659	-0.0675492	-0.312389	7.99702	417.995	1.07558	-0.131012	0.717688	0.758814	0.814872	0.805954	328.738	4.4	72	79.51	417.5	66.617	2.1464	3.666	11.25	4.08575
BD-9910	3	Con	6.71651	0.657287	0.576714	-0.0391294	0.238086	-0.0726735	-0.20925	7.85796	408.279	1.13469	-0.159359	0.701455	0.725352	0.766718	0.730671	326.725	4.46	71	76.23	387.5	60.2885	1.97505	3.276	12.625	6.22175
BD-9911	1	Con	8.13718	0.71011	0.526142	-0.0341087	0.189353	-0.0512786	-0.272478	6.24331	284.172	1.03036	-0.123699	0.800517	0.766082	0.886876	0.924871	335.3	2.9	78	73.62	205	58.4578	2.0279	4.115	9.2	3.42625
BD-9911	2	Con	7.5349	0.727124	0.512841	-0.036802	0.217399	-0.0574512	-0.266748	6.5726	292.495	1.05545	-0.127998	0.73374	0.762283	0.840818	0.847358	323.488	3.06	78	76	205	59.4705	2.1903	3.683	10.75	4.946
BD-9911	3	Con	8.36149	0.728051	0.531044	-0.0325146	0.225954	-0.051544	-0.328054	7.26173	344.108	1.04385	-0.133415	0.765698	0.769341	0.863127	0.884801	332.212	3.02	77	77.72	207.5	58.9793	2.1091	3.9725	7.8	3.14975
BD-9913	1	Con	7.58394	0.758804	0.541921	-0.0257766	0.221674	-0.0636372	-0.078088	7.55301	379.801	1.04633	-0.126279	0.76868	0.795576	0.867634	0.888763	287.275	3.46	72	88.41	502.5	49.8963	1.9062	3.583	10.225	4.08925
BD-9913	2	Con	8.09253	0.763681	0.511875	-0.0382965	0.165165	-0.0626983	-0.1141	7.0885	472.659	1.03704	-0.119367	0.776916	0.834283	0.872591	0.898168	308.312	3.28	72	81.01	397.5	57.3447	2.0128	2.276	8.575	3.173
BD-9913	3	Con	7.19269	0.758375	0.481536	-0.0225554	0.1934	-0.0633639	-0.145986	7.84395	475.145	1.04242	-0.124456	0.763941	0.814912	0.864606	0.883267	352.975	3.2	71	84.06	387.5	48.1304	1.8315	3.54	10.225	4.00025
BD-9930	1	Con	8.6515	0.644901	0.487794	-0.0350747	0.252158	-0.0764421	-0.125112	8.79048	452.519	1.0924	-0.144966	0.647683	0.676744	0.781518	0.74811	312.062	3.04	66	79.62	347.5	62.7489	1.8467	2.943	9.275	2.9075
BD-9930	2	Con	7.97604	0.633094	0.493919	-0.0345419	0.24329	-0.0768687	-0.135312	8.27578	400.283	1.07334	-0.144957	0.671903	0.707742	0.801461	0.776502	356.138	2.64	66	85.61	330	64.3248	1.7625	2.74	8.75	2.92425
BD-9930	3	Con	7.92643	0.629514	0.500126	-0.0363545	0.254965	-0.0801394	-0.0578452	8.19207	377.729	1.08847	-0.13408	0.651112	0.669309	0.786027	0.752245	325.025	2.96	67	79.12	325	65.1728	1.6782	2.575	7.575	3.14375
AS-10617	1	Con	11.8771	0.721686	0.547352	-0.00580964	0.198906	-0.0654428	-0.364192	7.75355	536.53	1.02371	-0.115426	0.821717	0.789035	0.900326	0.950291	326.688	3.72	75	80.03	317.5	58.0404	1.866	3.215	9.45	4.759
AS-10617	2	Con	12.2004	0.726966	0.537297	-0.0111337	0.211644	-0.0639202	-0.349624	6.78052	440.448	1.02107	-0.111233	0.825907	0.751956	0.902886	0.9548	310.337	3.38	76	71.72	342.5	52.6094	1.5746	2.993	10.675	3.566
AS-10617	3	Con	12.3207	0.704723	0.540989	-0.00718454	0.188226	-0.0638653	-0.394168	6.51167	328.195	1.01478	-0.116132	0.836591	0.754971	0.909503	0.967017	322.1	3.44	75	75.95	392.5	44.9619	1.535	3.414	10.8	3.7375
AS-10632	1	Con	10.7032	0.708034	0.573413	-0.024781	0.19833	-0.0561269	-0.492592	7.05639	314.963	1.02928	-0.139179	0.80376	0.862619	0.889415	0.929396	282	3.84	73	100.65	375	42.2495	1.1175	2.645	11.3	3.07475
AS-10632	2	Con	10.6469	0.700204	0.584161	-0.0214984	0.209225	-0.0621018	-0.404382	8.71728	468.216	1.02893	-0.140452	0.802677	0.862823	0.888854	0.92819	293.137	3.74	72	107.26	415	40.5319	1.2668	2.632	10.3	2.25275
AS-10632	3	Con	10.3468	0.681447	0.598408	-0.0229726	0.204118	-0.0589923	-0.57211	7.3899	431.46	1.02409	-0.150589	0.804716	0.87767	0.89043	0.930534	295.875	3.58	72	102.99	422.5	38.0125	1.0921	2.873	10.175	3.29625
BARI Gom 21	1	Con	8.42023	0.813666	0.57068	-0.021443	0.234569	-0.0639708	-0.170203	5.6766	283.421	1.06557	-0.121876	0.797815	0.833584	0.835711	0.840599	303.5	2.04	67	87.25	357.5	41.6839	1.7774	4.264	11.4	5.91375
BARI Gom 21	2	Con	7.72559	0.801983	0.601997	-0.0229263	0.236049	-0.067676	-0.1564	6.25135	324.416	1.07734	-0.126038	0.791819	0.850355	0.816866	0.811288	304.8	1.88	66	82.3	330	33.5013	1.3233	3.95	13	6.08675
BARI Gom 21	3	Con	8.11117	0.796517	0.605529	-0.0239222	0.240495	-0.0703257	-0.0407472	6.21868	312.658	1.07992	-0.120042	0.75376	0.837557	0.801028	0.791738	298.15	1.82	65	82.84	357.5	40.3408	1.7758	4.402	12.875	5.7635
BARI Gom 22	1	Con	6.56007	0.694619	0.575201	-0.0266166	0.194038	-0.0651047	-0.208357	7.70131	385.585	1.06473	-0.128843	0.699752	0.756455	0.818282	0.80836	302.275	2.64	64	76.31	290	49.2541	1.8357	3.727	12.175	4.335
BARI Gom 22	2	Con	7.46234	0.724813	0.589569	-0.0215047	0.217637	-0.0665114	-0.144709	7.70005	394.267	1.05342	-0.127234	0.738313	0.783924	0.845993	0.853589	283.188	2.72	65	79.39	302.5	49.2772	1.768	3.182	12.8	4.853
BARI Gom 22	3	Con	8.12644	0.744256	0.574502	-0.0292131	0.168118	-0.0577726	-0.0768277	7.6359	402.587	1.03738	-0.124586	0.767358	0.838569	0.865573	0.886709	288.913	2.78	65	82.36	350	55.216	2.1733	3.936	13.225	3.22
BARI Gom 23	1	Con	9.22443	0.734558	0.549037	-0.0291152	0.210412	-0.0533802	-0.113963	6.16646	306.966	1.03451	-0.110636	0.768202	0.883323	0.87571	0.903617	308.962	2.94	64	81.44	360	45.5195	1.6927	4.952	13.85	6.03
BARI Gom 23	2	Con	9.00222	0.714584	0.541799	-0.0264224	0.20539	-0.0546208	-0.0976343	6.58244	339.51	1.03739	-0.104579	0.777674	0.868943	0.87018	0.893553	307.888	2.3	64	87.63	295	44.5666	1.9333	4.338	12.9	4.7625
BARI Gom 23	3	Con	7.4063	0.715468	0.556511	-0.0263298	0.245671	-0.0648442	-0.176447	6.14771	299.388	1.05255	-0.0888507	0.771229	0.796571	0.8518	0.861403	297.8	2.58	65	88.86	320	47.569	1.75135	4.654	12.275	6.25025
BARI Gom 24	1	Con	6.89486	0.705464	0.518671	-0.0225001	0.20452	-0.0714412	-0.0376116	7.09793	319.032	1.0651	-0.11803	0.727173	0.752069	0.837221	0.839659	350.3	2.64	68	83.32	270	53.3582	2.5165	4.846	11.8	3.50685
BARI Gom 24	2	Con	6.92316	0.686624	0.547547	-0.0214422	0.221363	-0.0730535	-0.086246	7.7513	438.673	1.08583	-0.111569	0.696022	0.7208	0.813697	0.804242	345.95	2.42	69	89.12	212.5	56.7083	2.4498	4.547	9.575	4.1175
BARI Gom 24	3	Con	6.74425	0.677743	0.5368	-0.0236905	0.249019	-0.0729746	-0.0946158	6.49184	319.047	1.10119	-0.118387	0.68105	0.689808	0.801281	0.786338	334.887	2.84	69	79.41	210	55.4212	2.4208	4.368	10.725	3.85375
BARI Gom 25	1	Con	7.56989	0.698043	0.551133	-0.0357296	0.17835	-0.0663379	-0.0999911	6.17897	261.14	1.06125	-0.112012	0.723044	0.767414	0.832644	0.833814	316.838	2.38	61	70.72	252.5	46.0657	1.8371	3.988	12.75	5.4525
BARI Gom 25	2	Con	7.67033	0.711053	0.56581	-0.0312089	0.234779	-0.0724689	0.0719453	7.03331	362.758	1.07507	-0.112354	0.732666	0.737022	0.840555	0.845741	313.762	2.34	62	76.61	237.5	44.4177	1.7545	3.95	10.975	4.86475
BARI Gom 25	3	Con	6.70439	0.680132	0.542512	-0.0324655	0.235204	-0.0759024	-0.150854	7.11846	376.068	1.08565	-0.110262	0.69442	0.711272	0.813848	0.802188	302.575	2.28	61	77.48	282.5	49.8232	1.8599	3.733	11.475	4.29075
BARI Gom 26	1	Con	8.44465	0.742333	0.595784	-0.0225572	0.193727	-0.0656465	-0.164611	7.05642	385.494	1.12959	-0.104689	0.661293	0.823662	0.775967	0.749492	332.55	3.08	65	75.66	265	35.7112	1.6445	4.605	10.525	3.278
BARI Gom 26	2	Con	7.99556	0.723644	0.57877	-0.0219177	0.182234	-0.0613573	-0.166741	7.56502	394.786	1.11231	-0.114165	0.659428	0.800508	0.828076	0.745648	349.35	3.26	64	77.2	317.5	46.722	1.94	4.396	10.45	4.94475
BARI Gom 26	3	Con	8.15641	0.717904	0.559924	-0.0283833	0.194646	-0.0634853	-0.0991046	7.40448	438.619	1.13221	-0.114438	0.659108	0.793094	0.824756	0.736865	286.287	2.94	64	77.95	296	42.0603	1.8006	4.281	9.725	4.94125
BARI Gom 27	1	Con	8.0639	0.733666	0.567377	-0.0204598	0.213187	-0.0625084	-0.174593	7.94799	421.217	1.05488	-0.119483	0.743955	0.789195	0.849067	0.827935	305.2	2.82	72	83.92	312.5	48.3919	1.7484	3.613	11.75	4.60625
BARI Gom 27	2	Con	8.4251	0.743568	0.588768	-0.0194593	0.180123	-0.0556164	-0.421675	7.63487	377.773	1.03392	-0.146032	0.767133	0.843436	0.865493	0.817599	308.312	2.98	72	79.21	400	46.6376	1.5507	3.325	12.325	5.371
BARI Gom 27	3	Con	7.74959	0.742923	0.565951	-0.023101	0.176398	-0.0598058	-0.341881	7.41986	400.436	1.0457	-0.133061	0.737646	0.811562	0.844859	0.828513	300.887	2.76	73	77.18	350	43.7701	1.4129	3.228	11.225	4.7305
BARI Gom 28	1	Con	6.47607	0.689053	0.620518	-0.0243581	0.179263	-0.0645894	-0.176142	6.23458	326.842	1.06596	-0.10897	0.706356	0.756859	0.821999	0.815044	364.087	2.1	62	79.85	250	51.9555	2.2398	4.311	9.825	4.6425
BARI Gom 28	2	Con	5.71705	0.666342	0.551577	-0.0228647	0.194841	-0.0671412	-0.109381	6.26813	328.949	1.06941	-0.119645	0.688512	0.736941	0.80979	0.794009	350.963	2.12	62	74.53	232.5	58.1135	2.36	4.077	9.875	4.656
BARI Gom 28	3	Con	6.60925	0.665036	0.604601	-0.0238561	0.217056	-0.0706789	-0.0905515	7.6767	464.466	1.10434	-0.1065	0.673959	0.695353	0.795434	0.777713	345.863	2.48	63	80.94	250	59.9136	2.7722	4.627	9.75	4.619
BARI Gom 29	1	Con	6.98271	0.738636	0.595311	-0.0298621	0.148029	-0.0587228	-0.343341	6.94522	387.131	1.03365	-0.126613	0.747463	0.851364	0.852699	0.86348	331.162	2.22	70	75.86	262.5	51.0133	2.035	4.366	12.525	5.2985
BARI Gom 29	2	Con	6.37886	0.704717	0.566733	-0.0251794	0.227066	-0.0713601	-0.121597	7.3139	417.042	1.08068	-0.107087	0.694253	0.726213	0.813856	0.802005	322.1	2.08	71	77.89	210	53.4071	2.2196	4.156	10.1	4.288
BARI Gom 29	3	Con	6.35484	0.722392	0.557233	-0.0336389	0.239847	-0.0732417	-0.0130419	7.37577	402.947	1.06587	-0.105509	0.718246	0.745933	0.832742	0.829917	291.75	2	70	76.66	287.5	48.5755	2.1798	4.273	14.4	5.896
BARI Gom 30	1	Con	8.31301	0.646251	0.579261	-0.0290237	0.260839	-0.0613732	-0.0543216	8.12677	433.624	1.10562	-0.105209	0.781812	0.834816	0.793635	0.88797	312.262	2.6	65	76.94	272.5	46.1742	2.3564	4.237	11.175	4.535
BARI Gom 30	2	Con	8.30615	0.692017	0.614204	-0.0328609	0.204791	-0.0635488	-0.139156	6.60752	397.564	1.06772	-0.112057	0.773032	0.826823	0.828652	0.898913	294.562	2.68	66	75.6	287.5	55.0961	2.2639	4.38	10.85	4.5115
BARI Gom 30	3	Con	7.30163	0.673956	0.600807	-0.0346825	0.226754	-0.0678286	-0.0975085	6.79782	374.099	1.07975	-0.115861	0.745359	0.775205	0.817526	0.891437	314.988	2.74	65	79.41	265	50.5667	2.11015	4.173	11.325	4.62
BARI Gom 31	1	Con	7.9481	0.746082	0.552455	-0.0321156	0.223924	-0.0668893	-0.498737	7.84489	434.331	1.03833	-0.131451	0.749041	0.776842	0.853117	0.865615	313.6	3.26	71	82.93	327.5	56.6124	2.0154	3.56	13.025	5.7785
BARI Gom 31	2	Con	8.06011	0.729513	0.543155	-0.0292366	0.224248	-0.0773575	-0.5022	8.28977	508.86	1.02414	-0.131654	0.779356	0.76023	0.874288	0.900955	309.75	3.14	72	86.01	307.5	58.6313	2.0562	3.507	13.275	4.91725
BARI Gom 31	3	Con	8.15074	0.714251	0.531597	-0.0272518	0.194429	-0.0700507	-0.542817	8.07054	473.73	1.03045	-0.130494	0.766991	0.788273	0.865778	0.886545	274.725	2.68	73	82.65	262.5	57.6143	2.0358	3.5335	11.6	4.496
BARI Gom 32	1	Con	6.77051	0.734559	0.568091	-0.027425	0.201221	-0.073391	-0.118386	7.04032	349.336	1.05999	-0.122967	0.736517	0.75246	0.845203	0.850894	300.025	3.48	73	79.01	305	40.9883	1.858	4.466	11.25	5.12275
BARI Gom 32	2	Con	7.38672	0.712631	0.550064	-0.0320288	0.189766	-0.072503	-0.13074	6.24479	303.118	1.04764	-0.115325	0.763743	0.790641	0.863504	0.882218	296.6	3.22	74	78.88	302.5	40.3835	1.7587	4.355	9.8	4.85775
BARI Gom 32	3	Con	7.60354	0.726709	0.478081	-0.0307102	0.1999	-0.065364	-0.217269	6.43686	324.463	1.04248	-0.11597	0.767775	0.81147	0.866372	0.886974	307.225	3.24	74	81.36	332.5	39.9989	1.75735	4.533	11.7	5.574
BARI Gom 33	1	Con	8.75972	0.740336	0.573867	-0.0300429	0.196786	-0.0599471	-0.112431	7.73868	513.476	1.11823	-0.101418	0.592806	0.816452	0.75542	0.70614	337.625	2.98	62	85.36	290	72.0933	3.3545	4.653	12.775	6.18925
BARI Gom 33	2	Con	8.89146	0.724165	0.57772	-0.0209105	0.190927	-0.0565794	-0.12241	7.25183	651.993	1.10381	-0.103792	0.620173	0.794654	0.778051	0.740837	329.062	3.06	63	83.58	257.5	70.2168	3.8508	4.987	13.25	6.06275
BARI Gom 33	3	Con	8.4926	0.736172	0.637898	-0.0232377	0.14421	-0.0616745	-0.124808	7.25193	581.911	1.11031	-0.1048	0.613531	0.814405	0.762579	0.716299	332.313	3	62	84.15	275	68.7802	3.3269	4.837	12.55	6.20725
BAW-1147	1	Con	9.31455	0.738971	0.628123	-0.024404	0.237659	-0.064946	-0.153559	6.47416	304.243	1.05845	-0.121006	0.753128	0.770396	0.853684	0.870031	363.287	3.22	68	82.94	287.5	54.2982	2.6731	4.923	11.75	5.751
BAW-1147	2	Con	7.41236	0.69454	0.606357	-0.0284871	0.248603	-0.0744432	-0.0214052	7.07497	357.055	1.09371	-0.109384	0.700526	0.698425	0.816007	0.809276	391.975	3.14	69	77.48	267.5	54.4461	2.6243	4.82	13.425	4.6265
BAW-1147	3	Con	8.56208	0.75263	0.619226	-0.0243206	0.219875	-0.0644301	-0.199171	6.28586	296.084	1.04014	-0.123141	0.782097	0.813945	0.875577	0.903516	409.05	3.16	69	86.58	250	53.8115	2.0533	4.651	12.1	5.8625
BINA wheat 1	1	Con	8.92603	0.782842	0.563037	-0.036065	0.135615	-0.049632	-0.403753	7.65771	441.099	1.02568	-0.118923	0.780061	0.88922	0.874038	0.901801	345.012	3.38	71	85.21	247.5	60.1133	1.9113	3.065	10.225	4.1995
BINA wheat 1	2	Con	9.08667	0.778843	0.550419	-0.0342771	0.144833	-0.0483467	-0.449458	8.10348	402.553	1.02781	-0.11598	0.779966	0.884025	0.874099	0.901815	318.5	2.7	71	87.1122	280	60.5221	1.6241	3.06	12.25	5.0515
BINA wheat 1	3	Con	8.64464	0.777823	0.546174	-0.0350374	0.123009	-0.0507076	-0.457432	7.59559	441.191	1.02554	-0.123069	0.772036	0.887457	0.868847	0.892372	301.075	2.8	72	88.41	217.5	62.4608	1.9156	3.431	10.1	4.288
BARI Gom 20	1	Con	6.6905	0.735973	0.561171	-0.0394685	0.180166	-0.0633555	-0.138997	7.75322	536.68	1.04267	-0.111372	0.738625	0.819651	0.847736	0.853724	332.325	3.08	64	80.42	285	52.8381	2.2937	4.341	11.5	5.4315
BARI Gom 20	2	Con	6.20938	0.734655	0.526815	-0.0361228	0.208683	-0.063768	-0.200588	8.60597	604.904	1.05469	-0.115144	0.716861	0.781802	0.833025	0.828636	333.463	3.06	65	77.33	272.5	45.2157	1.9497	4.312	9.525	4.55025
BARI Gom 20	3	Con	6.45358	0.736344	0.531217	-0.0381518	0.195049	-0.0637958	-0.21416	8.19238	560.901	1.04631	-0.116421	0.730136	0.800819	0.842035	0.843953	300.713	3.16	65	78.68	260	42.0083	1.7299	4.118	11.825	5.34375
Kanchan	1	Con	7.03201	0.734919	0.562204	-0.0280126	0.215649	-0.068699	-0.030092	7.09296	457.041	1.05563	-0.111352	0.741681	0.771715	0.848843	0.856754	307.612	3.32	65	85.64	370	40.6181	1.9166	3.98	13.3	5.4725
Kanchan	2	Con	7.7372	0.744138	0.569468	-0.0233451	0.209021	-0.061671	-0.15034	7.58811	506.473	1.04399	-0.118359	0.757961	0.814308	0.859632	0.876194	307.05	3.14	65	81.88	332.5	44.6787	1.6893	4.049	13.175	5.30725
Kanchan	3	Con	7.99253	0.754001	0.554135	-0.0197518	0.198445	-0.0606062	-0.188022	6.91836	407.956	1.04137	-0.113814	0.759867	0.822876	0.860505	0.877983	307.963	3.24	66	88.79	382.5	60.7961	2.2604	4.124	12.2	4.65475
BARI Gom 19	1	Con	9.14079	0.720043	0.564053	-0.0250849	0.112091	-0.074142	-0.514663	6.68419	388.76	1.01741	-0.126579	0.791907	0.921731	0.881871	0.915066	324.362	3.2	71	81.57	240	57.8907	1.9596	3.385	10.7	4.5515
BARI Gom 19	2	Con	8.67239	0.709085	0.52226	-0.0286578	0.154112	-0.0739057	-0.394341	8.1157	478.447	1.03273	-0.141292	0.766015	0.857932	0.865206	0.885467	312.538	2.8	70	85.83	245	63.8044	2.4469	3.835	10.825	4.7335
BARI Gom 19	3	Con	8.97671	0.731576	0.522129	-0.0236741	0.120632	-0.0711981	-0.478434	7.30787	421.655	1.02639	-0.133407	0.765664	0.886278	0.863902	0.884765	341.5	3	70	82.74	287.5	59.1747	1.7875	3.635	11	4.7685
BD-466	1	Dro	6.12585	0.653034	0.533758	-0.0287627	0.253905	-0.0730649	-0.0216247	7.86698	357.236	1.10424	-0.127345	0.660132	0.72033	0.791216	0.762359	287	2.66	69	88.46	430	40.3916	1.32	2.375	8.775	2.3295
BD-466	2	Dro	6.77624	0.649962	0.528129	-0.0230144	0.234639	-0.0734133	-0.0034236	7.74412	426.388	1.11477	-0.129879	0.645706	0.742114	0.780235	0.745853	280.988	2.8	68	85.28	457.5	47.2706	1.1993	2.314	9.325	2.51525
BD-466	3	Dro	6.22209	0.66922	0.513131	-0.0287146	0.245451	-0.0688373	-0.0300313	7.6385	419.494	1.13899	-0.121951	0.612555	0.723574	0.754571	0.707433	300.038	2.48	68	82.59	437.5	45.0835	1.0457	2.34	8.9	2.70825
BD-467	1	Dro	5.95881	0.654949	0.49704	-0.023065	0.24875	-0.0713406	-0.0241774	7.81634	404.229	1.0982	-0.149816	0.66371	0.682485	0.791294	0.76634	262.05	2.05	70	91.57	380	50.0043	1.1671	2.134	9.4	1.65675
BD-467	2	Dro	5.56532	0.66883	0.512492	-0.0262252	0.272681	-0.0745224	-0.0167088	8.32827	419.79	1.092	-0.150617	0.683318	0.679672	0.808516	0.789281	259.575	1.98	69	86.96	375	42.4292	0.8995	2.12	8.825	2.165
BD-467	3	Dro	4.38926	0.615051	0.445047	-0.0230257	0.35966	-0.0921587	0.0773898	8.91194	341.549	1.23776	-0.086673	0.570022	0.515348	0.714453	0.658548	220.738	2.17	71	85.89	285	37.0504	0.8529	2.102	7.125	1.93225
BD-476	1	Dro	2.70938	0.498891	0.432918	-0.0393044	0.325427	-0.0952626	0.00417626	10.0231	625.953	1.19298	-0.110263	0.548702	0.517448	0.702229	0.633941	292.125	1.78	69	78.18	320	40.5527	1.0418	2.569	7.325	2.29175
BD-476	2	Dro	2.57169	0.491117	0.426067	-0.0389906	0.344125	-0.0979656	0.0244433	9.64185	567.284	1.19352	-0.126271	0.573713	0.494724	0.725533	0.662652	279.95	2.1	70	79.54	395	42.4824	1.2664	2.281	8.65	2.61375
BD-476	3	Dro	2.78994	0.482375	0.441776	-0.0364628	0.320187	-0.0986044	0.0241671	9.1653	515.808	1.20755	-0.12237	0.569469	0.548678	0.721642	0.657658	254.025	1.5	72	81.43	272.5	41.5892	1.1541	2.375	7.375	2.27875
BD-477	1	Dro	7.17155	0.614697	0.479629	-0.0287252	0.245177	-0.0725307	0.0036771	7.31298	435.749	1.14548	-0.116906	0.614587	0.721972	0.756876	0.709765	289.938	2.82	67	73.92	475	63.7735	1.9613	2.805	10	3.261
BD-477	2	Dro	6.32411	0.652041	0.539666	-0.0251529	0.269424	-0.0649891	-0.00353159	7.59066	499.354	1.20232	-0.109093	0.538232	0.715214	0.69602	0.621785	306.038	2.98	67	80.5	450	62.3768	2.1324	3.2917	10.85	2.7375
BD-477	3	Dro	6.19457	0.631867	0.501128	-0.0318901	0.258481	-0.06703	-0.0171984	8.46197	470.444	1.13106	-0.129612	0.617667	0.747014	0.759835	0.713469	279.675	2.84	66	80.41	495	64.169	1.887	2.961	10.35	3.11325
BD-494	1	Dro	3.16622	0.495525	0.41207	-0.0305965	0.319464	-0.0946218	-0.00809076	9.1163	416.869	1.17644	-0.114651	0.568923	0.530409	0.719173	0.657005	214.363	2.65	72	88.55	445	39.8605	1.0001	2.509	8.875	2.59
BD-494	2	Dro	3.20926	0.509217	0.439619	-0.0354249	0.337485	-0.0968561	0.000284682	9.90445	500.94	1.19997	-0.109012	0.58769	0.498248	0.72635	0.679133	260.05	2.74	70	82.72	227.5	39.3901	0.9946	2.225	7.2	1.4405
BD-494	3	Dro	3.36471	0.501317	0.404397	-0.0374896	0.342757	-0.0971091	0.062471	9.52593	456.896	1.17423	-0.119994	0.573529	0.511159	0.724829	0.662461	276.9	2.5	69	81.68	310	29.9637	0.7431	2.18	9.075	2.48
BD-495	1	Dro	6.6736	0.639299	0.534034	-0.0151067	0.299512	-0.0785209	0.00124586	7.41813	380.422	1.15828	-0.086719	0.656808	0.64254	0.781092	0.758871	240.362	1.96	74	82.65	267.5	43.5751	1.0511	2.038	5.7	2.29875
BD-495	2	Dro	5.52872	0.623385	0.516967	-0.0137247	0.307708	-0.0778177	0.0344422	8.41531	433.561	1.14119	-0.106758	0.648925	0.638317	0.778568	0.749467	268.912	2.21	74	76.28	390	46.1076	1.3966	3.029	8.175	2.944
BD-495	3	Dro	6.60967	0.634233	0.500515	-0.018091	0.290454	-0.0800732	0.0587857	7.68773	414.427	1.17924	-0.0825721	0.652012	0.638862	0.776311	0.752898	288.437	2.02	74	72.71	297.5	44.8158	1.2042	2.687	7.65	2.77025
BD-523	1	Dro	3.16047	0.53151	0.410929	-0.0445838	0.317153	-0.0851938	0.0274653	9.91106	599.351	1.20141	-0.108028	0.534027	0.523009	0.690189	0.616936	238.45	2.47	70	83.06	380	42.2886	0.9904	2.342	7.5	2.6025
BD-523	2	Dro	4.32812	0.511944	0.506351	-0.0326164	0.282883	-0.0754031	0.0621472	9.54261	524.64	1.11168	-0.112256	0.645165	0.672264	0.780603	0.745374	260	1.96	69	86.57	337.5	49.4683	1.0975	2.275	7.8	2.34175
BD-523	3	Dro	3.22419	0.511513	0.406644	-0.0456914	0.33331	-0.0887223	0.0628598	9.79709	527.942	1.2179	-0.107234	0.508168	0.471735	0.667639	0.58698	260.363	1.91	69	90.65	445	58.1189	1.7209	2.154	10.3	2.062
BD-525	1	Dro	6.23625	0.678389	0.548818	-0.0515482	0.280356	-0.0723944	-0.0654258	8.29137	369.513	1.08782	-0.114717	0.698052	0.699708	0.81704	0.806262	234.825	3.06	69	91.12	427.5	41.5042	1.09795	2.36	8.1	2.0355
BD-525	2	Dro	7.09781	0.707579	0.569192	-0.0722709	0.249643	-0.066638	0.109826	8.6605	383.142	1.04603	-0.129795	0.75835	0.797452	0.860383	0.876181	283.475	3.24	70	86.79	380	44.7631	1.1393	2.345	6.95	2.5905
BD-525	3	Dro	6.02084	0.662521	0.501238	-0.0647629	0.296923	-0.0811554	-0.0258716	8.34985	352.433	1.10839	-0.142621	0.665746	0.637766	0.793188	0.768929	267.863	3.4	68	85.57	412.5	44.4738	1.1452	2.575	7.525	2.5999
BD-526	1	Dro	6.10678	0.686636	0.446644	-0.0202832	0.271619	-0.0722566	0.0798553	8.96867	555.902	1.07433	-0.124178	0.706866	0.723005	0.824718	0.677319	223.462	2.78	70	100.06	405	36.696	0.833	2.27	8.475	2.35075
BD-526	2	Dro	6.67475	0.666365	0.489968	-0.0181003	0.309347	-0.0782785	0.0210283	9.88673	633.781	1.1192	-0.1258	0.667902	0.648068	0.792952	0.727064	227.4	2.28	69	91.4	217.5	48.8022	1.0756	2.204	7.1	1.7215
BD-526	3	Dro	6.84826	0.692535	0.40593	-0.0193401	0.317696	-0.0715942	0.0320083	9.50021	599.143	1.07565	-0.15051	0.705974	0.716816	0.822756	0.659811	268.1	2.14	70	94.31	267.5	40.2605	0.9119	2.265	6.7	1.6925
BD-553	1	Dro	5.09678	0.601911	0.486952	-0.0311312	0.327938	-0.0854321	0.114953	7.66207	381.592	1.16244	-0.103958	0.603558	0.563857	0.744847	0.696866	265.425	1.7	63	93.76	325	48.5219	1.2048	2.483	6.7	2.40725
BD-553	2	Dro	5.60848	0.607031	0.507233	-0.038579	0.337378	-0.087249	0.166385	6.6244	303.882	1.17005	-0.0865574	0.619973	0.580777	0.753439	0.715685	272.075	1.98	64	90.68	335	40.8027	1.098	2.691	8.2	3.1365
BD-553	3	Dro	3.96518	0.549055	0.434625	-0.0314141	0.339085	-0.0895781	0.0822511	8.05862	387.123	1.20021	-0.104197	0.554828	0.519041	0.702771	0.64061	268.725	2.22	65	85.1	352.5	41.9542	1.1357	2.707	9	3.4225
BD-567	1	Dro	3.78276	0.574222	0.428581	-0.0154849	0.330965	-0.0920388	0.0596678	9.38712	581.697	1.16342	-0.132361	0.571734	0.539283	0.720817	0.660441	238.512	2.2	70	81.3	312.5	55.7639	1.7666	2.168	7.525	2.97
BD-567	2	Dro	4.28988	0.562389	0.431681	-0.0153501	0.288651	-0.0879886	-0.00817789	8.98374	429.086	1.17727	-0.118548	0.562931	0.554452	0.709033	0.650235	243.775	2.24	69	78.99	282.5	50.6981	1.6937	2.538	8.175	2.5025
BD-567	3	Dro	3.8007	0.567779	0.415463	-0.0270791	0.327299	-0.0901759	0.0140195	9.19327	505.587	1.17297	-0.124931	0.561566	0.536858	0.710962	0.648662	211.15	2.14	69	82.45	225	53.0913	1.58015	2.353	9.35	3.1075
BD-574	1	Dro	2.23849	0.487564	0.430294	-0.0461169	0.361324	-0.112988	0.043257	10.343	777.966	1.18671	-0.116509	0.533019	0.497939	0.691389	0.616123	301.788	2.34	68	71.79	237.5	60.9473	1.9881	3.062	7.15	3.01925
BD-574	2	Dro	3.14464	0.51115	0.451651	-0.0472294	0.366703	-0.114861	0.0713345	9.76267	783.537	1.22398	-0.100042	0.508801	0.469315	0.668797	0.588152	315.163	1.94	67	68.23	220	62.4606	1.8632	2.583	7.6	2.8865
BD-574	3	Dro	2.51493	0.491584	0.424721	-0.0514884	0.375193	-0.111887	0.0357025	10.1013	774.716	1.19791	-0.110338	0.527776	0.493488	0.685845	0.610083	277.675	2.08	68	69.03	270	61.6701	1.92565	3.1225	8.35	3.33475
BD-576	1	Dro	4.22949	0.564965	0.398261	-0.0450686	0.315456	-0.0796851	0.0339338	8.88257	449.027	1.18803	-0.118555	0.537974	0.509968	0.690905	0.621186	236.988	2.08	67	72.87	255	46.1282	1.3937	2.371	6.8	2.888
BD-576	2	Dro	4.11212	0.557876	0.403344	-0.046512	0.291306	-0.0791613	0.0119243	9.52021	543.754	1.22945	-0.105625	0.52635	0.533075	0.671654	0.608071	257.8	2.28	68	73.5	212.5	39.0969	1.1256	2.817	5.975	2.7155
BD-576	3	Dro	3.99016	0.57644	0.405593	-0.044287	0.30826	-0.0847149	0.0529091	8.73315	467.23	1.1673	-0.111184	0.572327	0.566936	0.717952	0.661058	240.225	2.3	67	71.79	162.5	51.3689	1.28815	2.594	5.075	2.11625
BD-580	1	Dro	3.36488	0.570085	0.469181	-0.0341294	0.31584	-0.0784223	0.00645312	8.09242	421.713	1.13719	-0.126474	0.592178	0.592727	0.742469	0.690752	271.312	2.04	69	75.59	297.5	58.6146	1.5763	3.062	7.2	2.1625
BD-580	2	Dro	3.26936	0.576753	0.46465	-0.0573991	0.333546	-0.0803189	0.0614443	7.04266	601.511	1.13979	-0.140256	0.560982	0.578942	0.726976	0.693715	246.825	1.94	70	72.23	277.5	56.2188	1.6881	2.88	7	2.904
BD-580	3	Dro	3.61991	0.595104	0.490947	-0.0529318	0.324949	-0.0721293	-0.00204969	7.32259	459.239	1.13375	-0.13482	0.598178	0.586848	0.721691	0.689605	250.25	1.98	71	69.72	230	60.0865	1.8397	2.8895	7.2	2.987
BD-587	1	Dro	4.3813	0.581421	0.472131	-0.0340578	0.341553	-0.0852249	0.0748886	8.71452	492.403	1.17426	-0.0951133	0.604425	0.573977	0.742711	0.698231	254.312	1.96	64	83.27	417.5	46.9569	1.219	2.596	6.825	2.56175
BD-587	2	Dro	4.30355	0.563533	0.441081	-0.0354307	0.295767	-0.0802657	-0.0126558	9.53387	506.359	1.17068	-0.124853	0.558898	0.550465	0.707365	0.645508	245.725	1.9	63	82.12	322.5	40.3197	1.2577	2.61	10.475	2.40825
BD-587	3	Dro	3.33262	0.565277	0.424923	-0.0420974	0.324254	-0.0859254	0.0632087	9.16305	436.432	1.16373	-0.113431	0.573934	0.548042	0.722698	0.662798	259.525	1.94	65	79.24	327.5	41.8228	1.23835	2.603	6.55	2.629
BD-588	1	Dro	3.99256	0.552017	0.444944	-0.0431871	0.347187	-0.0769335	0.13512	7.80464	366.532	1.19513	-0.0973098	0.564242	0.522341	0.711659	0.651481	263.613	1.9	63	80.71	295	51.1183	1.2616	2.268	6.375	2.50025
BD-588	2	Dro	4.73835	0.550885	0.473484	-0.0378643	0.326823	-0.0665281	0.0978885	8.0523	406.036	1.18571	-0.0966873	0.579424	0.544501	0.723539	0.669184	260.85	1.92	63	87.31	357.5	42.7047	1.0847	2.296	7.4	2.99825
BD-588	3	Dro	3.66788	0.537987	0.426246	-0.0485499	0.352628	-0.0858048	0.161095	8.30431	405.758	1.23734	-0.0918519	0.526494	0.472309	0.678793	0.607917	286.488	2.46	62	77.78	237.5	35.5762	0.8798	2.473	5.55	2.15375
BD-600	1	Dro	3.22298	0.621405	0.558748	-0.0442989	0.297821	-0.0923207	0.0223648	9.48817	602.583	1.13812	-0.111258	0.625146	0.579065	0.771867	0.705572	265.475	4.46	71	80.8	220	59.8197	2.4556	3.752	7.925	4.6765
BD-600	2	Dro	3.75045	0.612329	0.517772	-0.0349567	0.272252	-0.0859938	0.118326	7.91219	432.69	1.10555	-0.113166	0.612571	0.6777	0.766161	0.746348	275.575	4.5	70	79.43	295	66.2226	2.4509	3.701	10.225	4.439
BD-600	3	Dro	3.04828	0.624191	0.51645	-0.0475633	0.331599	-0.0994066	0.00745554	9.67146	554.019	1.17299	-0.113047	0.626727	0.592028	0.769013	0.733691	252.175	4.9	70	73.99	240	57.7203	1.9384	3.816	13.475	4.043
BD-604	1	Dro	4.51682	0.590539	0.434764	-0.0165492	0.2732	-0.069477	0.0305104	9.07742	611.626	1.10283	-0.113124	0.633755	0.66373	0.746396	0.699029	267.488	2.22	69	75.75	267.5	56.3931	1.6762	3.127	7.875	2.83
BD-604	2	Dro	4.19846	0.591201	0.481389	-0.0280836	0.263494	-0.0722393	0.0509156	8.62697	589.892	1.10523	-0.10771	0.62616	0.656299	0.774685	0.679819	256.613	2.22	70	76.14	177.5	52.0336	1.6734	2.983	4.9	1.83225
BD-604	3	Dro	4.33287	0.594651	0.415555	-0.0213702	0.263759	-0.0732244	0.0286989	8.8522	599.966	1.10403	-0.110479	0.629911	0.659735	0.707036	0.69183	277.163	2.24	68	72.06	270	52.8096	1.7847	3.155	8.325	2.8135
BD-616	1	Dro	3.97146	0.610906	0.474299	-0.0370945	0.29359	-0.0779715	0.000454942	8.00312	437.394	1.1251	-0.109809	0.605021	0.611085	0.748615	0.698603	285.762	2	69	74.8	180	51.3635	1.5558	3.029	5.925	2.454
BD-616	2	Dro	3.62689	0.607886	0.440391	-0.0513854	0.307069	-0.0837745	0.0527011	8.81037	455.465	1.1403	-0.113977	0.583171	0.576261	0.731719	0.673377	265.388	2.6	70	75.48	112.5	40.2203	1.327	3.02	4.025	1.07925
BD-616	3	Dro	3.82345	0.58983	0.455065	-0.0390152	0.340882	-0.0860157	0.117236	10.2246	659.587	1.19086	-0.0959307	0.549222	0.520403	0.701517	0.634732	279.475	2.1	69	78.19	142.5	56.0175	1.69425	3.0245	3.975	1.5845
BD-622	1	Dro	3.71014	0.575219	0.447335	-0.02659	0.316638	-0.0795446	-0.00393809	9.3545	512.287	1.13734	-0.103994	0.585223	0.577035	0.733923	0.676064	250.812	2.874	71	89.76	330	40.1878	1.2799	3.075	8.05	1.816
BD-622	2	Dro	3.41915	0.545898	0.416832	-0.0322944	0.316404	-0.0842417	0.103193	9.35937	455.597	1.15713	-0.116234	0.554752	0.542536	0.708909	0.640637	270.712	2.794	70	77.88	175	38.6446	1.1775	3.047	6.25	1.33875
BD-622	3	Dro	3.89152	0.56183	0.429748	-0.0288594	0.304903	-0.0765851	0.0729282	9.3782	477.623	1.13932	-0.1103	0.573855	0.580531	0.724046	0.662727	258.45	2.654	69	86.01	287.5	38.4991	1.3082	3.098	7.55	1.91725
BD-623	1	Dro	7.98335	0.706461	0.540496	-0.0294438	0.251783	-0.0613919	-0.0199365	6.9862	344.975	1.18167	-0.0999978	0.592709	0.801387	0.703868	0.684203	275.687	3.18	64	87.49	335	54.5054	1.3509	2.295	8.275	3.54
BD-623	2	Dro	8.00874	0.729382	0.557968	-0.0277582	0.220644	-0.0602286	-0.018025	6.59573	293.601	1.13063	-0.119001	0.653915	0.780317	0.744347	0.754835	281.737	3.32	63	87.5	357	46.2963	1.3625	2.511	9.575	3.7155
BD-623	3	Dro	8.00356	0.717424	0.537007	-0.0304716	0.257776	-0.0663943	-0.0510791	7.09413	305.848	1.163	-0.119201	0.682751	0.757262	0.764836	0.788243	268.013	3.1	63	82.78	282.5	48.7656	1.3313	2.73	9.025	3.622
BD-631	1	Dro	5.21453	0.585366	0.497312	-0.0455267	0.325241	-0.0801565	0.0257274	9.29661	490.881	1.14281	-0.12593	0.599119	0.592477	0.734721	0.816629	246.162	2.42	70	76.26	287.5	67.1908	1.6328	2.708	10.025	3.825
BD-631	2	Dro	5.23592	0.591649	0.49376	-0.0511764	0.258963	-0.0779273	0.0150013	8.13176	438.219	1.10755	-0.120406	0.673852	0.616504	0.766127	0.77189	270.625	2.22	70	75.64	365	67.0036	2.18834	3.304	9.95	3.6015
BD-631	3	Dro	6.15062	0.593214	0.498464	-0.047086	0.321578	-0.0753186	0.00686129	9.74133	517.204	1.14848	-0.135075	0.605006	0.63218	0.723199	0.815731	263.212	2.16	71	73.6	322.5	65.2019	2.055	2.997	10.4	3.70625
BD-637	1	Dro	4.28158	0.605581	0.476604	-0.0381948	0.33405	-0.0844294	-0.00705947	9.61258	523.934	1.14069	-0.121171	0.605346	0.598519	0.747061	0.73225	249.138	2	66	84.65	262.5	47.7018	1.5227	2.769	8.875	3.74725
BD-637	2	Dro	4.80898	0.588808	0.477201	-0.0449191	0.298869	-0.0856309	0.0887892	8.56927	392.592	1.17394	-0.104715	0.588654	0.563444	0.730014	0.723296	259.062	1.88	66	84.07	287.5	47.4746	1.3734	2.861	10.075	4.51
BD-637	3	Dro	4.64387	0.590672	0.476561	-0.0387498	0.296661	-0.0836646	0.0627575	9.20394	406.778	1.15462	-0.114371	0.599082	0.622713	0.740055	0.727723	247.1	1.8	65	81.75	276	45.4679	1.4098	2.915	9.8	3.97575
BD-666	1	Dro	3.51348	0.575544	0.39265	-0.0294996	0.335638	-0.082924	0.0796238	9.969	697.637	1.16616	-0.131162	0.561308	0.522619	0.713512	0.648471	249.688	2.62	70	88.46	280	37.8809	0.9921	2.619	6.4	2.12375
BD-666	2	Dro	5.04181	0.560679	0.433033	-0.0313354	0.319012	-0.0872102	0.0263125	8.66522	584.991	1.17995	-0.130941	0.585637	0.561357	0.72404	0.676465	225.588	2.54	72	101.67	375	39.5966	0.8933	2.256	7.825	2.7525
BD-666	3	Dro	4.70109	0.560387	0.454487	-0.023683	0.312415	-0.0863004	0.0205019	8.70293	822.427	1.14091	-0.11777	0.612469	0.588966	0.752115	0.707439	271.5	2.66	69	74.89	392.5	40.1313	1.0699	2.266	7.6	2.741
BD-684	1	Dro	4.14318	0.518359	0.432524	-0.0539951	0.330034	-0.0949349	0.109783	10.7558	678.352	1.21636	-0.0986573	0.529872	0.49048	0.686097	0.61239	265.038	1.9	85	69.04	280	33.1022	1.1268	1.845	5.7	1.69475
BD-684	2	Dro	4.19555	0.530643	0.466289	-0.0603974	0.306153	-0.0920934	0.109273	10.3319	686.648	1.17136	-0.0989001	0.574805	0.510721	0.72407	0.664377	224.075	1.96	86	62.66	282.5	38.6328	1.1953	1.992	7.425	2.29025
BD-684	3	Dro	3.77168	0.537466	0.448841	-0.0552366	0.332366	-0.0944188	0.103601	10.3461	643.065	1.19209	-0.102873	0.552556	0.521291	0.705568	0.638574	268.463	2.32	85	60.12	300	35.7356	1.16105	1.9185	5.3	1.51075
BD-4638	1	Dro	4.46829	0.581049	0.490706	-0.0282632	0.281867	-0.0713289	-0.0184917	9.94082	708.319	1.13198	-0.103138	0.597146	0.612983	0.74249	0.690186	295.787	1.88	73	100.72	280	41.8141	1.5973	2.617	7.35	2.20025
BD-4638	2	Dro	4.372	0.56965	0.489097	-0.0319117	0.283875	-0.0802704	0.0919114	9.95103	720.575	1.14144	-0.0987687	0.597802	0.601882	0.742505	0.690993	289.375	1.9	73	99.94	282.5	45.3243	1.1466	3.0099	6.975	1.9925
BD-4638	3	Dro	4.50543	0.590404	0.5057	-0.027236	0.276813	-0.0722038	-0.0412514	9.91489	723.337	1.10887	-0.108811	0.621156	0.652944	0.762273	0.717991	280.738	1.84	72	96.7	280	47.8653	1.3559	2.4595	7.85	2.253
BD-9889	1	Dro	8.05848	0.672558	0.545436	-0.0227074	0.239529	-0.0554912	-0.0627115	7.42903	409.623	1.09484	-0.109417	0.708098	0.756728	0.797169	0.783043	268.55	3.54	74	71.58	325	33.6384	1.5563	4.032	10.3	3.9675
BD-9889	2	Dro	7.19582	0.689439	0.506047	-0.0156947	0.255089	-0.0564254	0.0174507	8.02459	430.418	1.13851	-0.103508	0.712001	0.701561	0.762131	0.784523	321.238	3.68	73	78.32	325	37.5039	1.5166	4.644	11.84	4.7975
BD-9889	3	Dro	7.97053	0.680792	0.518226	-0.0250375	0.249146	-0.0481357	-0.0207505	7.94286	432.851	1.14582	-0.107333	0.729208	0.686938	0.792405	0.733878	290.262	3.82	73	79.61	330	35.9606	1.68645	4.338	11.75	4.46625
BD-9891	1	Dro	3.72744	0.511134	0.45951	-0.042517	0.294886	-0.104804	-0.0136846	8.9565	540.424	1.11769	-0.115171	0.609201	0.630339	0.752595	0.70381	271.037	2.44	73	72.3	165	45.7495	1.8556	4.056	4.6	1.7525
BD-9891	2	Dro	4.1557	0.515751	0.433845	-0.0473524	0.321537	-0.114537	0.0501072	8.98838	527.468	1.19887	-0.0889222	0.530455	0.505699	0.685919	0.61266	264.237	2.28	74	82.56	130	53.3658	2.1944	4.112	4.025	1.50075
BD-9891	3	Dro	3.88064	0.51624	0.455138	-0.0440008	0.303905	-0.114009	0.153149	9.6732	602.876	1.2068	-0.0868035	0.546461	0.523428	0.695882	0.631471	283.175	2.22	73	77.75	145	28.1205	1.3301	4.024	5.575	2.4435
BD-9896	1	Dro	3.44159	0.452807	0.415363	-0.0447546	0.415449	-0.115041	0.0444628	8.05693	401.688	1.16015	-0.115755	0.553207	0.479944	0.703586	0.638632	269.425	1.86	74	71.31	175	37.6628	1.2982	3.271	5.35	1.872
BD-9896	2	Dro	3.74748	0.46573	0.402854	-0.0470851	0.413965	-0.114885	0.177254	8.05324	421.364	1.26437	-0.0758286	0.527781	0.462898	0.6712	0.609347	295.5	1.74	74	68.24	152.5	45.7183	1.6102	3.522	4.525	1.7975
BD-9896	3	Dro	3.35208	0.456437	0.397988	-0.047233	0.4292	-0.122476	0.187357	9.92471	612.909	1.306	-0.0676482	0.478192	0.432054	0.632462	0.552497	271.938	1.92	73	60.98	165	39.0109	0.9356	3.225	5.875	2.319
BD-9897	1	Dro	4.11327	0.553188	0.444931	-0.0411898	0.297286	-0.0995843	0.0665088	9.77898	629.568	1.16778	-0.107397	0.571774	0.574944	0.701861	0.660548	267.138	2.14	75	73.48	245	30.0155	1.1646	3.259	8.375	3.39675
BD-9897	2	Dro	4.10783	0.552542	0.450041	-0.0369572	0.316107	-0.100448	0.0426591	10.3095	716.296	1.18449	-0.101125	0.58655	0.56385	0.695716	0.677835	282.288	1.68	75	69.55	325	28.8308	0.9863	3.421	8.2	3.288
BD-9897	3	Dro	4.28447	0.576068	0.469925	-0.038774	0.303411	-0.094922	0.0247234	9.72512	650.237	1.1843	-0.099532	0.607178	0.574096	0.707666	0.70165	266.988	2	74	71.54	240	29.4603	1.07545	3.6505	7.875	2.63225
BD-9905	1	Dro	3.35889	0.532616	0.424527	-0.0471522	0.411946	-0.115443	0.0120434	8.27541	371.486	1.15281	-0.116042	0.609854	0.534071	0.751685	0.704209	269.988	2	74	76	222.5	50.2478	1.622	3.228	7.375	3.16875
BD-9905	2	Dro	3.63508	0.538859	0.413968	-0.0463108	0.414358	-0.125294	0.0225391	8.03379	372.073	1.14451	-0.107068	0.624037	0.522645	0.762777	0.720459	243.787	2.06	75	71.14	295	45.7942	1.3752	3.003	9	3.97075
BD-9905	3	Dro	3.65739	0.530032	0.424513	-0.0475222	0.407932	-0.114316	0.0253692	8.19081	374.088	1.14908	-0.110251	0.612963	0.531441	0.754575	0.707733	212.313	2.34	75	69.23	207.5	48.1014	1.4986	3.1155	6.875	3.14775
BD-9906	1	Dro	4.58506	0.553245	0.433316	-0.029087	0.368096	-0.0792579	0.0509975	8.1548	474.379	1.17694	-0.0865764	0.583061	0.586504	0.72363	0.673454	272.625	1.72	74	67.75	190	63.8086	1.2112	2.7	7	3.1185
BD-9906	2	Dro	4.27908	0.535351	0.412176	-0.0384331	0.329843	-0.0783617	0.0821222	9.09644	565.137	1.21624	-0.0802171	0.549992	0.544899	0.693914	0.635445	294.562	1.52	73	66.93	176	43.0114	1.36	3.104	8.325	1.314
BD-9906	3	Dro	4.3755	0.540408	0.425196	-0.0357145	0.339978	-0.0790971	0.0578083	8.62562	518.395	1.19634	-0.0833097	0.566008	0.564371	0.708515	0.65386	264.788	1.68	74	64.04	215	51.8815	1.4008	2.816	7.6	3.36175
BD-9910	1	Dro	4.97024	0.613046	0.525882	-0.0407625	0.301385	-0.0902433	0.0308118	10.3345	579.429	1.13973	-0.123808	0.610841	0.606039	0.762234	0.721477	295.687	3.78	69	72.81	372.5	56.934	1.7206	3.222	10.2	4.6025
BD-9910	2	Dro	5.84009	0.604801	0.497631	-0.0476354	0.307541	-0.0856509	0.0177664	10.1149	571.142	1.13623	-0.140778	0.646222	0.649879	0.749071	0.706894	297.375	3.5	70	65.4	380	58.5319	1.973	3.147	10.925	4.63725
BD-9910	3	Dro	5.62227	0.617794	0.522058	-0.0458898	0.305433	-0.0865991	0.0240385	9.82467	575.045	1.13324	-0.141873	0.635405	0.646844	0.759048	0.723253	265.887	3.58	68	70.72	377.5	50.6721	1.72395	3.4065	10.7	4.4675
BD-9911	1	Dro	3.08877	0.488923	0.356685	-0.0675074	0.375782	-0.0922674	0.0476612	10.5581	609.937	1.19257	-0.130487	0.49995	0.438474	0.662029	0.57748	264.738	1.66	74	74.06	170	43.7278	1.7994	3.469	6.675	2.592
BD-9911	2	Dro	3.55695	0.494592	0.367901	-0.0766762	0.358477	-0.0913231	0.0742893	9.06041	495.059	1.25845	-0.0846456	0.495687	0.435758	0.649976	0.572413	248.812	1.66	73	65.73	157.5	34.2167	1.3105	3.83	6.925	3.21
BD-9911	3	Dro	3.27401	0.49807	0.366852	-0.0661911	0.359627	-0.0890203	0.072855	9.43005	513.098	1.21761	-0.105628	0.502004	0.46011	0.661386	0.579735	257.562	1.84	73	67.69	190	39.1429	1.55495	3.576	7.725	4.2155
BD-9913	1	Dro	3.73726	0.558715	0.477914	-0.0345053	0.249297	-0.0781581	0.0648475	8.25378	505.138	1.07183	-0.132032	0.673598	0.713146	0.802124	0.777768	296.938	1.76	69	70.29	307.5	43.1035	1.5444	2.217	6.125	2.38425
BD-9913	2	Dro	3.39092	0.526078	0.397281	-0.0526055	0.304074	-0.08658	0.0484699	8.75641	483.595	1.1952	-0.100151	0.527802	0.499514	0.683903	0.60949	248.75	1.78	71	78.3	315	46.4104	1.0563	3.51	7.375	2.8205
BD-9913	3	Dro	3.80223	0.544467	0.383744	-0.0441133	0.280835	-0.0821327	0.0581614	9.05264	509.876	1.2098	-0.108757	0.507739	0.490195	0.664102	0.586296	263.75	1.98	70	76.3	475	51.7373	1.08125	2.2465	9.175	3.18175
BD-9930	1	Dro	4.54262	0.49539	0.388928	-0.0615415	0.345822	-0.0992961	0.159971	10.0887	458.776	1.27853	-0.0861918	0.488642	0.440364	0.645287	0.564407	321.675	1.42	65	77.87	272.5	42.1326	1.2269	2.12	5.775	2.2325
BD-9930	2	Dro	5.83969	0.532627	0.424815	-0.0487854	0.313277	-0.0936008	0.0553155	9.34416	517.487	1.18326	-0.11185	0.548338	0.521362	0.699405	0.633071	248.45	1.48	65	75.18	275	42.1963	1.0144	2.404	7.25	2.5265
BD-9930	3	Dro	4.37932	0.520565	0.422165	-0.0547385	0.308377	-0.095319	0.0926266	9.20739	489.859	1.21827	-0.104993	0.5269	0.49387	0.678875	0.608288	280.837	1.48	64	66.45	282.5	42.1614	1.12065	2.658	7.425	2.653
AS-10617	1	Dro	3.20106	0.41472	0.454131	-0.0288749	0.41156	-0.131931	0.215769	10.3766	670.544	1.23448	-0.0835068	0.507669	0.374264	0.667918	0.586621	274.375	1.88	75	64.05	235	48.1554	1.361	2.372	7.575	3.515
AS-10617	2	Dro	3.83534	0.411313	0.471779	-0.0305927	0.392126	-0.126803	0.118403	10.7915	712.119	1.27943	-0.0751787	0.486989	0.345138	0.64394	0.562835	263.812	1.82	74	66.71	257.5	35.4104	1.1468	2.521	6.35	2.88225
AS-10617	3	Dro	2.77258	0.40973	0.471294	-0.030376	0.40141	-0.134688	0.0953571	10.9057	683.344	1.34892	-0.0738556	0.425991	0.383041	0.585947	0.49214	262.8	1.76	74	53.18	240	41.8367	1.025	2.45	7.55	2.07
AS-10632	1	Dro	6.18453	0.555057	0.494633	-0.0303344	0.253367	-0.0718542	-0.0678639	8.23145	446.403	1.13407	-0.126164	0.655347	0.665242	0.787577	0.7565	271.75	3.04	70	98.57	332.5	43.431	1.0519	2.422	10.825	2.846
AS-10632	2	Dro	7.1272	0.608294	0.496802	-0.0256769	0.261191	-0.0697689	0.0432357	9.09617	462.578	1.13701	-0.126313	0.687781	0.678966	0.812857	0.794889	268.375	3.32	70	98.46	390	38.4064	1.1472	2.987	9.025	2.13525
AS-10632	3	Dro	7.25916	0.569808	0.499947	-0.0251362	0.245357	-0.0729106	0.0335383	8.79999	466.468	1.12823	-0.116749	0.683999	0.671132	0.808076	0.790378	236.338	3	71	88.23	386	34.45	0.96237	2.391	9.65	2.937
BARI Gom 21	1	Dro	4.80558	0.59055	0.475047	-0.0319657	0.310658	-0.0895336	0.0263835	8.02535	409.75	1.15111	-0.107133	0.58631	0.619828	0.741345	0.691883	270.975	1.28	65	78.82	240	29.0287	1.1835	4.077	8.725	3.497
BARI Gom 21	2	Dro	6.77583	0.568482	0.532032	-0.0403535	0.300835	-0.083624	0.0736293	6.96876	360.109	1.14557	-0.0959035	0.629465	0.652103	0.796981	0.778329	253.8	1.66	64	79.56	310	40.0733	1.5316	3.822	12.2	4.3725
BARI Gom 21	3	Dro	4.86392	0.558922	0.465254	-0.0370237	0.313645	-0.0841713	0.122868	8.42531	431.811	1.15756	-0.110856	0.571151	0.544217	0.743344	0.698879	265.712	1.68	64	70.234	340	34.3727	1.35755	3.9495	11.925	4.662
BARI Gom 22	1	Dro	4.58791	0.571927	0.457738	-0.0390555	0.277374	-0.0793934	0.00352008	9.04245	432.972	1.15667	-0.111357	0.577413	0.571702	0.722334	0.666569	255.275	1.56	63	77.24	300	44.1928	1.522	3.444	10.8	3.5845
BARI Gom 22	2	Dro	4.59037	0.584683	0.467461	-0.034541	0.285524	-0.0789785	0.0130596	8.79616	561.995	1.14263	-0.111363	0.596355	0.60511	0.738121	0.688512	271.725	2.52	63	75.83	242.5	46.6391	1.693	3.063	10.7	3.684
BARI Gom 22	3	Dro	4.72496	0.57799	0.463854	-0.0434698	0.267718	-0.0819089	0.0797631	8.56423	434.093	1.15055	-0.104287	0.592907	0.58818	0.735716	0.684507	266.65	1.82	62	70.39	267.5	45.4481	1.6075	3.37	10.425	2.1005
BARI Gom 23	1	Dro	3.75681	0.553126	0.395739	-0.0390379	0.287196	-0.0860924	0.0395285	6.86928	386.789	1.30786	-0.07689	0.606202	0.564263	0.570927	0.467411	259.475	1.56	63	85.12	200	34.8861	1.51	3.805	11.475	4.294
BARI Gom 23	2	Dro	4.71562	0.543685	0.38644	-0.0354951	0.275041	-0.0750877	-0.0169802	7.10416	418.504	1.25441	-0.100089	0.638482	0.6469	0.603577	0.504948	273.363	1.52	62	79.74	235	30.4342	1.6071	4.158	10.175	5.254
BARI Gom 23	3	Dro	3.60258	0.535115	0.404413	-0.0371987	0.295941	-0.0860292	-0.00828345	9.08967	642.744	1.27816	-0.0914805	0.558369	0.548319	0.588298	0.486962	251.725	1.9	62	78.42	302.5	46.4988	1.6236	3.9815	9.3	4.49175
BARI Gom 24	1	Dro	3.42817	0.502552	0.393892	-0.0445893	0.326562	-0.0936078	0.0606506	9.04213	575.558	1.21469	-0.106213	0.509944	0.480476	0.667863	0.589089	288.225	1.64	67	76.12	200	51.8832	2.2481	4.333	9.025	2.965
BARI Gom 24	2	Dro	3.6882	0.522955	0.410404	-0.0493852	0.306682	-0.0873907	0.056659	7.86694	522.882	1.16354	-0.102461	0.557288	0.548488	0.709443	0.643622	304.562	1.7	67	77.8	162.5	48.2171	2.2366	4.154	9.975	2.4265
BARI Gom 24	3	Dro	3.12711	0.492565	0.380644	-0.0476238	0.328871	-0.0927291	0.078586	9.23434	566.421	1.24058	-0.107974	0.488603	0.465748	0.646392	0.564391	275.162	1.86	68	76.01	197.5	44.4711	2.0221	4.32	8.125	3.40625
BARI Gom 25	1	Dro	3.99979	0.558901	0.4373	-0.0457154	0.292752	-0.0863501	-0.0151912	8.70121	513.024	1.149	-0.101082	0.576342	0.580424	0.724572	0.665722	273.25	1.52	60	63.92	235	29.1545	1.1344	3.891	10.125	4.5625
BARI Gom 25	2	Dro	4.16409	0.536814	0.423004	-0.0503228	0.315006	-0.0920071	0.0406888	8.50864	486.031	1.24159	-0.102309	0.524581	0.506767	0.672398	0.605955	257.512	1.94	61	68.75	200	53.421	1.6459	3.081	8.4	3.66775
BARI Gom 25	3	Dro	3.87379	0.537529	0.419851	-0.0504677	0.312841	-0.0910073	0.0513165	7.34133	440.02	1.18352	-0.105183	0.550682	0.527152	0.702579	0.635894	275.325	1.42	60	66.35	242.5	33.6099	1.3407	3.189	9.175	3.9655
BARI Gom 26	1	Dro	6.44418	0.587629	0.501155	-0.0308071	0.2293	-0.0746709	-0.0261205	7.88876	414.634	1.19944	-0.101594	0.630924	0.735585	0.739733	0.686591	265.725	2.58	63	73.29	242.5	42.2925	1.6972	4.013	9.4	3.45725
BARI Gom 26	2	Dro	6.23558	0.606335	0.538624	-0.0290811	0.240386	-0.0715726	-0.0543599	7.693	415.753	1.14226	-0.112487	0.64025	0.687343	0.737651	0.679246	321.4	2.8	62	75.62	290	38.3355	1.5511	4.135	10.125	4.4605
BARI Gom 26	3	Dro	6.68481	0.624994	0.496933	-0.0269237	0.222388	-0.0748312	-0.0132839	7.7379	470.815	1.18224	-0.0996396	0.64071	0.750155	0.746611	0.67506	300.675	3.4	62	76.75	287.5	38.353	1.72415	4.274	9.85	4.54
BARI Gom 27	1	Dro	4.07064	0.550777	0.461806	-0.0339437	0.284335	-0.0860008	0.0825129	8.94393	472.302	1.1779	-0.0986938	0.559226	0.532974	0.70888	0.645742	270.5	1.82	70	74.66	237.5	41.0152	1.2161	2.965	5.95	2.71925
BARI Gom 27	2	Dro	5.32836	0.61638	0.494921	-0.0291442	0.262362	-0.0726178	-0.0288233	8.7841	402.059	1.11572	-0.117359	0.637073	0.644966	0.770649	0.735852	277.113	1.76	70	73.85	220	42.6643	1.422	3.333	5.5	2.4165
BARI Gom 27	3	Dro	4.30022	0.576894	0.470316	-0.0375048	0.259223	-0.0789445	0.00337675	8.99538	447.208	1.12254	-0.120277	0.611374	0.611451	0.753659	0.706019	264.863	1.82	71	77.51	205	43.2327	1.4176	3.279	6.35	3.013
BARI Gom 28	1	Dro	3.59401	0.508384	0.442594	-0.0403206	0.245488	-0.0837919	0.0316697	8.42392	493.757	1.17551	-0.0965314	0.529367	0.552672	0.680042	0.611265	311.037	1.08	62	68.27	255	48.1089	1.8945	3.26	7.825	3.6205
BARI Gom 28	2	Dro	2.86471	0.478267	0.369406	-0.0349503	0.271728	-0.0938473	0.0425111	8.59441	555.145	1.2338	-0.103794	0.467103	0.448431	0.630492	0.539278	290.9	1.3	62	69.18	212.5	50.3473	1.98	4.406	7.8	4.087
BARI Gom 28	3	Dro	3.65336	0.515634	0.4268	-0.0340725	0.26892	-0.0849888	-0.0134472	8.48191	501.577	1.18122	-0.1113	0.527212	0.539182	0.680108	0.608777	306.45	1.4	61	70.79	160	53.6499	2.0564	3.833	6.225	2.72075
BARI Gom 29	1	Dro	4.64221	0.580399	0.481565	-0.0390515	0.291601	-0.0810121	0.0550544	7.91332	442.176	1.158	-0.0884942	0.598291	0.595469	0.738368	0.690975	281.625	1.4	67	72.32	167.5	48.3254	2.0229	4.186	7.875	3.413
BARI Gom 29	2	Dro	3.81885	0.546088	0.457695	-0.0375874	0.32779	-0.0894658	0.129815	8.39829	439.912	1.20579	-0.0801356	0.549833	0.52409	0.69867	0.634906	263.587	1.2	69	72.52	215	46.6102	1.5277	3.145	9.125	4.008
BARI Gom 29	3	Dro	3.98065	0.563843	0.442127	-0.042117	0.309236	-0.0851129	0.0799079	8.42831	441.226	1.16768	-0.102291	0.568068	0.550139	0.717444	0.655959	260.913	1.34	68	65.24	185	49.3735	1.8599	3.767	7.125	2.93475
BARI Gom 30	1	Dro	2.98437	0.600302	0.490454	-0.0441505	0.296298	-0.0807021	0.0245343	8.61333	498.845	1.14408	-0.100066	0.404833	0.384256	0.736191	0.700444	260.175	2.04	65	71.23	187.5	28.1233	1.2318	4.109	6.8	2.97625
BARI Gom 30	2	Dro	2.95996	0.624937	0.520698	-0.0444003	0.290846	-0.0847978	0.0848973	7.81332	431.184	1.12045	-0.101757	0.437335	0.41829	0.746631	0.737444	267.425	1.84	64	71.31	155	39.4863	1.6987	4.02	5.35	2.0855
BARI Gom 30	3	Dro	3.01799	0.615437	0.51626	-0.0492518	0.277199	-0.0910499	0.0489121	7.92002	412.707	1.11854	-0.111655	0.421761	0.404682	0.751504	0.64511	274.1	1.96	64	78.78	217.5	55.6744	2.1752	3.407	8.325	3.4265
BARI Gom 31	1	Dro	3.18369	0.427991	0.385428	-0.047712	0.362113	-0.130215	0.0144573	10.7354	548.62	1.2483	-0.108756	0.497408	0.401252	0.647923	0.574235	245.625	2.32	71	75.48	190	33.3765	1.289	3.262	7.075	2.81725
BARI Gom 31	2	Dro	3.29028	0.446505	0.378	-0.0494316	0.378263	-0.137096	0.0581537	10.8975	620.077	1.28566	-0.0987384	0.478318	0.401957	0.628529	0.552687	254.125	1.6	72	78.11	140	27.2988	0.7903	2.895	9	3.2785
BARI Gom 31	3	Dro	2.98694	0.443069	0.408593	-0.0489338	0.379531	-0.134902	0.0188698	10.6306	569.262	1.23186	-0.110884	0.48366	0.429418	0.644835	0.558664	244.4	1.52	71	80.12	262.5	30.7725	1.03965	3.1785	11.05	3.496
BARI Gom 32	1	Dro	2.28298	0.379028	0.349722	-0.0510523	0.296948	-0.104326	0.130012	8.39502	635.318	1.38048	-0.0707364	0.386154	0.332732	0.550397	0.445988	268.913	2.22	72	69.67	282.5	35.5799	1.589	4.142	9.075	4.0915
BARI Gom 32	2	Dro	2.39728	0.389482	0.344001	-0.0497048	0.301039	-0.101298	0.0829444	8.31706	604.983	1.30118	-0.0970275	0.423388	0.379875	0.590099	0.488998	251.45	2.06	72	70.01	292.5	38.9445	1.6567	4.054	6.875	4.40075
BARI Gom 32	3	Dro	2.25986	0.392279	0.309958	-0.0513999	0.297221	-0.104548	0.107633	9.75604	619.97	1.33514	-0.084306	0.404898	0.355633	0.571221	0.467639	250.55	1.6	73	67.48	227.5	37.3814	1.6231	4.03935	8.5	3.47875
BARI Gom 33	1	Dro	6.67596	0.640153	0.536563	-0.0300224	0.230533	-0.0621978	-0.0459461	7.60557	548.017	1.13556	-0.100072	0.588701	0.788846	0.733863	0.679864	324.763	2.64	61	76.76	290	68.9875	3.1206	4.595	12.475	5.9265
BARI Gom 33	2	Dro	6.54555	0.657685	0.524667	-0.0325478	0.22917	-0.0605285	-0.0181396	8.05576	660.372	1.19968	-0.101364	0.561388	0.752534	0.710325	0.688158	292.95	2.9	62	79.68	232.5	67.8953	3.7684	4.611	12.025	5.785
BARI Gom 33	3	Dro	7.37948	0.671487	0.540368	-0.0305836	0.175902	-0.0604112	-0.00710717	7.73286	640.697	1.18571	-0.0956767	0.569055	0.772317	0.698349	0.634295	320.45	2.78	61	83.001	250	62.6924	3.24	4.573	11.75	5.7875
BAW-1147	1	Dro	5.59972	0.609163	0.504227	-0.0346022	0.27823	-0.0806066	0.0610298	7.40029	373.34	1.16674	-0.0926584	0.606094	0.603287	0.740816	0.699945	325.575	2.26	67	77.04	245	48.1475	2.5173	4.678	11.825	5.336
BAW-1147	2	Dro	5.27589	0.620466	0.518213	-0.0390385	0.280502	-0.080805	-0.0338795	8.2577	463.126	1.11062	-0.11166	0.642211	0.647752	0.775544	0.741962	295.962	2.16	67	78.55	225	47.2749	2.1841	4.62	10.675	4.8675
BAW-1147	3	Dro	5.13033	0.629147	0.517505	-0.030202	0.269406	-0.0746292	-0.00239898	8.71761	487.806	1.09816	-0.125034	0.648687	0.662729	0.781676	0.749535	331.9	2.22	66	75.31	275	50.5636	2.3507	4.649	11.75	4.922
BINA wheat 1	1	Dro	4.1091	0.575522	0.441004	-0.0496781	0.263253	-0.0792867	-0.0241011	8.57769	519.053	1.14164	-0.109944	0.576032	0.580339	0.7251	0.66518	291.337	2.28	70	82.94	227.5	56.6688	1.2369	2.207	7.65	3.1665
BINA wheat 1	2	Dro	3.68043	0.558442	0.434534	-0.0503309	0.289721	-0.0852152	0.0877605	9.24708	577.285	1.1248	-0.109311	0.599816	0.601839	0.745558	0.692436	286	2.16	70	78.19	220	55.8321	1.5267	2.605	7.625	4.02025
BINA wheat 1	3	Dro	3.7787	0.540858	0.425713	-0.0501883	0.278411	-0.0849179	0.0932524	8.9026	484.649	1.16844	-0.112419	0.555205	0.532209	0.708406	0.641011	276.012	2.16	71	75.28	207.5	51.5624	1.6766	3.0625	7.075	3.7885
BARI Gom 20	1	Dro	3.67713	0.529353	0.424862	-0.0556233	0.289189	-0.0824734	0.0368526	10.3882	754.837	1.19125	-0.0992659	0.532499	0.523424	0.685903	0.615444	290.675	2.72	63	66.74	192.5	35.9598	1.3226	3.678	6.775	2.67525
BARI Gom 20	2	Dro	3.37525	0.520032	0.409651	-0.0463687	0.307213	-0.0814397	0.0181133	8.68967	646.406	1.15651	-0.1014	0.546392	0.555084	0.702643	0.631187	285.488	2.02	64	64.1	257.5	44.152	1.3771	3.119	9.4	3.95275
BARI Gom 20	3	Dro	3.66798	0.52631	0.430431	-0.0575547	0.292904	-0.0857432	0.0361111	9.55056	551.341	1.16455	-0.108448	0.548568	0.538575	0.702604	0.633693	286.438	2.22	64	66.23	217.5	39.719	1.34985	3.3985	9.575	3.557
Kanchan	1	Dro	3.58434	0.526704	0.434533	-0.0449512	0.307727	-0.0897311	0.0286205	8.76748	594.032	1.22174	-0.104687	0.520332	0.483338	0.674817	0.601232	285.925	2.6	65	79.95	272.5	42.2963	1.4443	3.718	9.2	3.55875
Kanchan	2	Dro	3.83934	0.554531	0.443147	-0.0392207	0.28251	-0.0821849	-0.0284816	8.52242	541.503	1.13884	-0.108569	0.575043	0.583125	0.724319	0.664321	271.85	2.16	64	76.9	267.5	41.9804	1.6683	3.974	9.85	3.65125
Kanchan	3	Dro	3.5237	0.523357	0.443135	-0.0379814	0.265659	-0.0871788	0.0365619	9.12414	590.573	1.18093	-0.102048	0.541557	0.520175	0.695693	0.625714	293.038	2.62	64	72.69	295	42.1413	1.5063	3.781	10.25	3.9935
BARI Gom 19	1	Dro	3.30176	0.520826	0.429371	-0.0327577	0.263902	-0.121462	-0.00254092	10.2686	696.089	1.18504	-0.121736	0.495254	0.480443	0.658552	0.572235	265.613	2.68	67	75.93	140	53.2992	1.9241	3.121	5.525	2.347
BARI Gom 19	2	Dro	3.11685	0.488555	0.43128	-0.0367255	0.243037	-0.127745	0.0010901	9.33677	703.974	1.18143	-0.125942	0.490315	0.487775	0.653948	0.566509	269.537	1.5	68	78.2	280	56.4331	1.8764	3.325	10.825	4.7225
BARI Gom 19	3	Dro	3.18715	0.511312	0.41633	-0.0368382	0.253428	-0.125861	0.00602291	9.70269	699.821	1.18936	-0.124808	0.492768	0.484033	0.656242	0.569354	304.925	2.22	66	73.01	245	54.8017	1.90025	3.4675	9.55	4.01

## Sheet: Year 2
Gen	Rep	Gr. Cond	SR	NDVI	GNDVI	NWI	NCPI	PRI	ARI	XES	mCRI	SIPI	PSRI	PNSI	EVI	MSAVI	OSAVI	SG	CTD	DTH	PH	NSM	NKS	WKS	HKW	BY	GY
BD-466	1	Con	6.71709	0.649442	0.533603	-0.017313	0.188052	-0.0583216	-0.117743	6.71692	316.533	0.975924	-0.147102	0.628754	0.703347	0.900043	0.888329	285.109	2.862	70.38	94.656	487.05	45.8718	1.5038	2.41844	10.098	2.96718
BD-466	2	Con	7.63994	0.662681	0.548883	-0.0217943	0.188033	-0.0584742	-0.0508024	6.69013	346.098	0.98609	-0.133615	0.604375	0.752965	0.879994	0.853516	275.231	2.772	71.4	95.2374	479.4	49.8292	1.25021	2.55918	9.69	2.7976
BD-466	3	Con	9.16463	0.802155	0.60602	-0.0288122	0.217469	-0.0629241	-0.174374	7.79515	427.12	1.18898	-0.14596	0.79086	0.869563	0.917007	0.914364	358.724	3.476	68.6	93.4789	483.14	48.5769	1.09523	2.60251	9.6775	2.59602
BD-467	1	Con	8.42256	0.725054	0.536757	-0.0122086	0.160604	-0.0477263	-0.321107	6.77339	282.75	0.929683	-0.150066	0.711875	0.764154	0.969625	1.00577	279.326	3.069	75.48	94.4826	413.1	50.9967	1.23157	2.48745	10.5825	2.94831
BD-467	2	Con	8.87339	0.71966	0.537819	-0.012565	0.168916	-0.0509776	-0.367056	6.3077	314.913	0.934891	-0.156025	0.706231	0.753938	0.964786	0.997861	247.016	3.015	75.48	100.439	385.05	48.8266	1.15719	2.4174	9.6135	2.6367
BD-467	3	Con	10.3658	0.843335	0.673449	-0.0150919	0.223267	-0.0624922	-0.311669	7.69839	368.234	1.16315	-0.13924	0.847567	0.891016	0.953722	0.979406	348.934	3.74	71.54	102.461	411.6	42.5161	1.01656	2.31927	9.996	2.61905
BD-476	1	Con	7.07629	0.651934	0.483613	-0.0202326	0.178195	-0.0531755	-0.248348	6.48701	313.705	0.933113	-0.149776	0.71479	0.716019	0.971496	1.00971	292.793	2.736	76.5	89.4438	453.9	56.2447	1.56529	2.86649	10.9905	2.86977
BD-476	2	Con	7.09847	0.634429	0.496353	-0.0176994	0.166835	-0.0568883	-0.25368	6.83679	329.872	0.931724	-0.156938	0.713796	0.688807	0.970171	1.00841	295.706	2.7	76.5	91.9224	392.7	49.9633	1.46492	2.99064	11.9085	3.50115
BD-476	3	Con	8.53122	0.79881	0.623301	-0.0203631	0.201976	-0.0784428	-0.255581	8.14729	393.39	1.14227	-0.153774	0.872744	0.87467	0.970683	1.00873	367.001	2.926	72.52	83.8177	377.3	50.1701	1.43361	2.77177	11.0495	2.80721
BD-477	1	Con	7.62974	0.648787	0.516634	-0.0210122	0.196106	-0.0539078	-0.0720284	6.56065	379.279	1.02329	-0.133043	0.568022	0.719714	0.838618	0.802006	289.699	3.384	70.38	79.45	555.9	71.0881	2.14899	3.11369	12.189	3.35197
BD-477	2	Con	7.51245	0.653653	0.521516	-0.0223398	0.182871	-0.0549943	-0.0503108	6.65942	403.892	1.00869	-0.132942	0.581405	0.744525	0.855665	0.820727	300.195	3.6	69.36	88.2606	487.05	70.7721	2.34539	3.38028	11.7555	3.3711
BD-477	3	Con	8.89751	0.815108	0.635727	-0.030394	0.238713	-0.0639899	-0.066838	8.38329	504.733	1.21821	-0.127919	0.701883	0.86407	0.85341	0.811548	368.541	4.004	66.64	91.9754	492.45	67.1331	2.12711	3.07344	10.2655	3.51159
BD-494	1	Con	6.87015	0.636953	0.483526	-0.0192285	0.199184	-0.0587093	-0.254583	6.5811	325.658	0.943639	-0.146846	0.713657	0.717988	0.970102	1.00831	291.454	3.726	73.44	99.0726	379.95	35.8259	1.08696	3.12502	11.373	2.7007
BD-494	2	Con	7.0825	0.657669	0.500498	-0.0200514	0.17408	-0.0598526	-0.236055	7.06784	363.978	0.927535	-0.155874	0.731008	0.703602	0.98456	1.03285	248.715	3.258	73.44	106.6	476.85	59.5899	1.53265	2.62344	14.382	3.33387
BD-494	3	Con	8.37209	0.759823	0.575557	-0.029444	0.21802	-0.0751504	-0.317654	7.22198	346.216	1.13274	-0.153512	0.887673	0.848519	0.980395	1.02578	344.272	4.037	71.54	100.482	365.05	56.1228	1.15052	1.9885	11.8335	2.99929
BD-495	1	Con	8.93371	0.724628	0.595114	-0.00904623	0.139559	-0.0452091	-0.46885	5.83635	356.211	0.927391	-0.125852	0.726682	0.801851	0.98072	1.02646	272.644	2.376	76.5	88.7196	530.4	48.3348	1.43603	3.06013	13.0815	4.95363
BD-495	2	Con	9.03492	0.718184	0.579319	-0.00815904	0.138794	-0.048486	-0.510431	6.15753	321.743	0.933557	-0.127683	0.723941	0.794582	0.978549	1.02268	277.132	2.916	76.5	86.6388	474.3	50.4734	1.51521	3.06204	10.914	4.08127
BD-495	3	Con	10.9446	0.86599	0.706454	-0.0119695	0.18776	-0.061602	-0.546161	7.49709	353.922	1.15031	-0.130411	0.871155	0.950338	0.96962	1.00678	316.484	3.949	74.48	84.4676	475.3	49.2232	1.59778	3.14862	10.7555	3.78157
BD-523	1	Con	7.26195	0.660265	0.470693	-0.0286817	0.243045	-0.0633601	-0.158813	7.85163	401.702	0.958569	-0.147087	0.67974	0.680877	0.943051	0.960517	236.228	2.79	73.44	106.09	561	61.9667	1.19789	2.42153	12.0615	2.7183
BD-523	2	Con	8.61571	0.711716	0.518811	-0.0257953	0.167379	-0.053341	-0.390683	7.54414	362.586	0.928123	-0.173969	0.713761	0.761019	0.970401	1.00855	271.721	2.925	73.44	102.061	328.95	51.9708	2.00971	3.02022	11.169	2.5936
BD-523	3	Con	9.73941	0.829698	0.573736	-0.0337671	0.266072	-0.0766561	-0.304788	9.34489	455.328	1.15576	-0.159874	0.847133	0.869824	0.954047	0.979358	400.139	3.894	69.58	93.7117	531.65	48.6723	1.09634	2.18492	10.241	2.81946
BD-525	1	Con	8.25659	0.698048	0.556489	-0.0385132	0.169094	-0.0485471	-0.299588	6.57201	310.529	0.934559	-0.14332	0.700955	0.745523	0.960748	0.990084	248.726	3.078	71.4	96.1554	436.05	48.9525	1.14794	2.68006	7.7775	2.85728
BD-525	2	Con	8.49106	0.693109	0.496302	-0.0539633	0.197978	-0.054137	-0.313709	7.065	330.242	0.942437	-0.154889	0.692609	0.720841	0.953394	0.978457	266.197	3.69	72.42	95.9616	415.65	47.253	1.32223	2.68056	8.058	2.37048
BD-525	3	Con	10.5352	0.845185	0.649008	-0.057255	0.196528	-0.0587986	-0.357252	7.55898	372.47	1.1384	-0.137229	0.860556	0.922527	0.962613	0.994267	331.196	4.466	68.6	94.67	416.5	45.8256	1.24286	2.62094	7.9135	2.7391
BD-526	1	Con	8.28544	0.707048	0.548977	-0.0133167	0.128412	-0.0483943	-0.308684	7.06238	351.089	0.92363	-0.147101	0.711073	0.787957	0.969325	1.01419	278.696	3.168	73.44	97.7262	413.1	45.9223	1.31613	2.95198	9.741	2.44392
BD-526	2	Con	9.3013	0.717803	0.548564	-0.0127262	0.143094	-0.0496469	-0.400746	7.77947	384.167	0.926715	-0.164432	0.707871	0.772746	0.966722	1.00646	265.072	3.114	73.44	103.04	351.9	47.5501	0.967368	2.6418	7.8285	2.31795
BD-526	3	Con	11.5692	0.893949	0.681556	-0.0122978	0.167956	-0.0582332	-0.5266	8.90334	419.266	1.12924	-0.146481	0.886002	0.96497	0.979847	0.958432	293.783	3.278	70.56	100.618	357.7	47.5401	1.27313	2.59766	9.6285	2.49532
BD-553	1	Con	6.81274	0.622287	0.492927	-0.0243331	0.224775	-0.0675591	-0.129845	6.15775	294.2	0.965808	-0.135541	0.646823	0.654536	0.914503	0.912728	296.595	3.258	66.3	92.9118	372.3	56.4846	1.5827	2.88606	9.078	3.6057
BD-553	2	Con	7.52148	0.638419	0.542229	-0.0215398	0.21528	-0.064136	-0.190887	5.65434	251.062	0.965153	-0.128188	0.664328	0.667973	0.926993	0.937522	289.181	2.664	67.32	96.8592	448.8	46.4843	1.31458	2.88456	10.2255	4.25595
BD-553	3	Con	8.63896	0.790637	0.633346	-0.0268252	0.284646	-0.0809255	-0.0553267	6.75902	334.734	1.17623	-0.125025	0.808288	0.809539	0.926342	0.933115	356.854	3.916	63.7	91.3643	448.35	54.5735	1.37798	2.44925	10.0205	3.8563
BD-567	1	Con	6.66031	0.64676	0.494918	-0.00950392	0.176189	-0.0577203	-0.150865	7.57689	425.348	0.943535	-0.133237	0.662992	0.71701	0.929708	0.936622	259.627	2.961	73.44	85.9554	354.45	72.7661	2.16042	3.05807	9.18	4.0188
BD-567	2	Con	7.19387	0.653793	0.524891	-0.00866451	0.131876	-0.0564346	-0.163591	6.27381	414.729	0.935111	-0.127047	0.672819	0.743123	0.937403	0.950061	255.859	2.772	74.46	89.4438	270.3	80.0604	2.20646	2.81112	9.486	3.12196
BD-567	3	Con	8.12118	0.779277	0.607606	-0.0227876	0.206101	-0.0686666	-0.179997	8.54223	512.452	1.14963	-0.13118	0.812872	0.886096	0.931391	0.939374	366.366	3.333	69.58	83.4976	345.45	72.19	2.06644	2.77662	10.241	3.95748
BD-574	1	Con	6.76751	0.630347	0.480007	-0.0197021	0.178695	-0.0638349	-0.3072	6.54865	360.705	0.930569	-0.136179	0.710857	0.7644	0.968801	1.00425	320.884	2.979	72.42	77.8668	596.7	70.192	2.29247	3.36398	19.7625	7.83232
BD-574	2	Con	7.16628	0.663124	0.503628	-0.0243233	0.198491	-0.0633575	-0.297042	7.38648	431.304	0.928032	-0.14439	0.702843	0.771961	0.962919	0.993157	352.451	3.06	71.4	80.9268	387.6	66.4304	2.58794	3.19056	16.0905	5.69364
BD-574	3	Con	8.51625	0.781328	0.604501	-0.0241739	0.221938	-0.0804882	-0.370362	8.56728	487.076	1.13612	-0.140666	0.862391	0.937752	0.964897	0.996941	369.6	3.432	69.58	71.7315	367.5	64.6702	2.06751	3.10109	12.8135	4.93504
BD-576	1	Con	7.52493	0.669963	0.447327	-0.0175705	0.185084	-0.058246	-0.206287	7.13001	423.723	0.9481	-0.130583	0.67555	0.707492	0.939255	0.954464	258.536	3.24	69.36	81.8652	420.75	61.2478	1.83937	2.92005	12.138	4.54486
BD-576	2	Con	6.96868	0.663268	0.4978	-0.0260675	0.168445	-0.0598975	-0.206408	6.68095	373.96	0.939703	-0.136548	0.67651	0.72582	0.940667	0.955582	253.845	3.078	70.38	81.906	408	68.1666	1.92025	2.93658	11.322	4.3554
BD-576	3	Con	8.39148	0.80506	0.649682	-0.0385381	0.206525	-0.0716221	-0.140936	7.77158	436.882	1.15059	-0.123317	0.83029	0.883856	0.943443	0.959517	323.593	3.52	66.64	78.5215	436.1	54.1966	1.88762	2.68399	10.927	4.02854
BD-580	1	Con	7.96245	0.644399	0.538283	-0.0136641	0.209254	-0.0611875	-0.246153	5.93959	381.165	0.964118	-0.138109	0.656324	0.675121	0.921513	0.92718	255.353	2.988	73.44	78.8766	306	63.644	1.94804	2.98597	8.67	2.96055
BD-580	2	Con	7.74961	0.681974	0.477777	-0.0230105	0.157631	-0.0534346	-0.303466	5.64247	305.27	0.929726	-0.147776	0.697151	0.75715	0.957551	0.984458	282.724	2.97	73.44	78.8154	369.75	65.8336	2.02307	3.59856	8.874	3.56694
BD-580	3	Con	9.35309	0.820109	0.619433	-0.025921	0.231687	-0.0683256	-0.275206	7.0546	405.726	1.15403	-0.140729	0.834582	0.877371	0.94571	0.964453	367.675	3.608	69.58	78.0171	308.7	58.4014	1.92045	3.19615	8.085	3.11934
BD-587	1	Con	6.52567	0.670802	0.511654	-0.0184059	0.225784	-0.0592648	-0.208318	7.27171	377.958	0.945679	-0.142264	0.68554	0.706482	0.949697	0.968953	312.727	2.268	66.3	89.5866	466.65	49.6334	1.36382	3.38252	10.659	4.51044
BD-587	2	Con	6.03825	0.648941	0.468379	-0.0241528	0.205783	-0.0587042	-0.0882882	6.69942	344.912	0.955563	-0.129387	0.662827	0.691839	0.930334	0.936135	296.438	2.718	67.32	95.2578	530.4	44.1555	1.48583	3.4323	11.1945	4.14299
BD-587	3	Con	7.93078	0.818394	0.601088	-0.0312681	0.256352	-0.0706617	-0.185711	9.06034	458.352	1.15986	-0.136505	0.827533	0.857563	0.942585	0.956668	349.195	3.256	63.7	87.6783	343	46.1467	1.34869	3.22477	7.1785	3.04143
BD-588	1	Con	6.15861	0.577226	0.501026	-0.0197528	0.253638	-0.0518311	-0.0553688	6.28444	352.228	1.0189	-0.119613	0.59375	0.579523	0.861268	0.837709	305.325	2.718	65.28	85.629	512.55	45.9019	1.36135	2.59251	12.75	4.13636
BD-588	2	Con	6.42929	0.609133	0.50297	-0.0185996	0.238726	-0.0527855	-0.0436584	6.39792	285.062	0.987487	-0.13364	0.626929	0.620326	0.895033	0.884839	288.821	2.682	65.28	97.9914	464.1	45.0042	1.22726	2.78154	12.291	5.08521
BD-588	3	Con	7.66885	0.742921	0.594684	-0.0276087	0.294084	-0.0674674	-0.0171281	7.60273	358.213	1.20359	-0.128061	0.762286	0.757452	0.892224	0.879998	338.222	3.498	62.72	87.1545	534.1	54.598	1.41736	2.4638	12.8625	5.23785
BD-600	1	Con	4.44984	0.669422	0.548977	-0.0311695	0.166982	-0.0759625	-0.329267	6.74525	415.408	0.938084	-0.123914	0.647154	0.671281	0.935875	0.847547	280.507	4.644	73.44	83.9358	234.6	70.1409	2.72147	3.9964	11.5515	5.25274
BD-600	2	Con	4.18235	0.671896	0.548564	-0.0261721	0.162154	-0.0713181	-0.335425	6.64807	400.432	0.930355	-0.128171	0.627938	0.636756	0.938818	0.911409	282.285	4.896	73.44	85.6902	323.85	63.1927	2.37099	4.1871	11.067	4.10448
BD-600	3	Con	5.02194	0.814641	0.681556	-0.042344	0.204248	-0.0874833	-0.363279	8.10419	488.583	1.14206	-0.125686	0.695379	0.757353	0.938652	0.890936	351.656	5.28	69.58	84.6034	245	63.125	2.40885	3.94014	10.927	4.78093
BD-604	1	Con	7.02801	0.680534	0.501767	-0.00718581	0.183799	-0.0553483	-0.277463	6.64383	340.118	0.945637	-0.139688	0.670673	0.721002	0.952687	0.958908	279.383	4.806	73.44	82.7424	293.25	55.1194	2.03528	3.64929	10.2765	3.71586
BD-604	2	Con	6.27105	0.667349	0.529982	-0.0146904	0.149173	-0.0531849	-0.335917	6.2842	292.562	0.93131	-0.160443	0.673006	0.75466	0.960882	0.990231	280.507	4.77	73.44	84.8946	341.7	68.5106	2.14567	3.28032	13.158	4.77233
BD-604	3	Con	8.33839	0.814346	0.581047	-0.0132386	0.198107	-0.0662141	-0.379128	7.83429	380.51	1.14693	-0.148982	0.823099	0.900733	0.955922	0.923982	329.244	5.434	69.58	76.727	418.95	59.6419	1.8817	3.27812	11.27	5.28073
BD-616	1	Con	8.52665	0.725148	0.51998	-0.0184215	0.190734	-0.0543492	-0.304457	6.57643	327.078	0.930034	-0.141744	0.725194	0.760058	0.980194	1.02463	284.85	3.15	75.48	80.2638	267.75	58.3782	2.02189	3.38561	6.63	2.06065
BD-616	2	Con	8.796	0.681249	0.489455	-0.0242721	0.214117	-0.062132	-0.256031	7.45604	447.535	0.95226	-0.147618	0.672407	0.696133	0.936666	0.950174	284.366	3.348	74.46	102.235	242.25	61.8991	1.63853	4.07388	7.9305	2.58136
BD-616	3	Con	12.4886	0.888937	0.617335	-0.0296507	0.194924	-0.0626433	-0.546579	8.33843	420.865	1.13862	-0.148477	0.875896	0.93142	0.972191	1.01255	375.306	3.212	71.54	82.4791	306.25	46.2205	1.68266	3.53129	7.938	2.36082
BD-622	1	Con	8.44856	0.715036	0.47887	-0.0154707	0.15189	-0.0488269	-0.398834	7.24888	344.313	0.92709	-0.143473	0.711703	0.773834	0.969545	1.00567	270.709	4.158	72.42	99.9804	311.1	44.3486	1.55087	3.60191	9.894	2.67317
BD-622	2	Con	8.16665	0.693665	0.462926	-0.0191954	0.164879	-0.0520532	-0.337422	7.43679	365.3	0.936787	-0.154262	0.692244	0.745765	0.953405	0.978238	285.604	3.888	73.44	95.6862	249.9	46.8233	1.43279	3.1212	8.466	2.41026
BD-622	3	Con	8.36888	0.808795	0.546411	-0.0225283	0.234326	-0.0673562	-0.382124	9.08949	411.765	1.15654	-0.145056	0.79831	0.856991	0.922343	0.922693	343.241	4.598	70.56	88.0954	382.2	38.0341	1.36314	3.47648	10.1675	5.43925
BD-623	1	Con	7.01959	0.648924	0.524569	-0.0198005	0.202084	-0.0543197	-0.137747	5.74197	293.678	0.999587	-0.124593	0.59288	0.731976	0.8638	0.835618	260.033	3.294	66.3	93.2178	364.65	45.8574	1.47166	2.8428	10.0215	3.31653
BD-623	2	Con	7.54509	0.668634	0.516761	-0.0212222	0.189875	-0.0522319	-0.131013	5.78077	251.926	0.996067	-0.123915	0.560717	0.731542	0.826802	0.790542	266.546	3.546	66.3	89.1582	385.05	62.6554	1.54132	2.5092	9.8685	4.39671
BD-623	3	Con	9.37098	0.843173	0.633866	-0.026525	0.235806	-0.0621291	-0.166311	7.38322	332.897	1.20657	-0.13369	0.727082	0.895406	0.868176	0.838841	347.27	4.312	62.72	89.4049	291.55	50.9139	1.42585	2.5317	9.5305	4.01506
BD-631	1	Con	5.82285	0.660019	0.521327	-0.0365548	0.143517	-0.0612507	-0.400634	5.84344	339.43	0.923694	-0.123922	0.655468	0.689755	0.974275	1.00508	280.957	2.718	73.44	80.835	364.65	62.2298	1.68518	3.5638	12.0105	4.34775
BD-631	2	Con	6.17535	0.661031	0.510056	-0.0342445	0.152038	-0.0618458	-0.424871	5.96558	314.119	0.924384	-0.136516	0.632262	0.667066	0.970307	1.00077	264.791	2.754	73.44	85.578	283.05	79.4165	2.59692	3.3354	10.4295	3.74467
BD-631	3	Con	6.71344	0.827898	0.637879	-0.0388403	0.246068	-0.0777763	-0.278902	8.77747	519.684	1.15191	-0.136198	0.754114	0.682421	0.943466	1.02489	329.945	3.234	71.54	80.7331	355.25	67.8594	2.12532	2.89933	10.7065	3.80142
BD-637	1	Con	6.41433	0.658563	0.500747	-0.0293242	0.174107	-0.0564032	-0.260847	7.26954	380.976	0.934561	-0.139641	0.678416	0.67633	0.943643	0.947156	263.025	2.484	68.34	92.1468	295.8	60.846	1.7	3.00245	10.6335	4.12692
BD-637	2	Con	7.20319	0.688175	0.528851	-0.0300934	0.124323	-0.0500431	-0.324908	7.16862	371.948	0.922611	-0.137961	0.700683	0.690439	0.961537	0.949978	275.389	2.664	69.36	90.5352	326.4	45.566	1.65118	3.23952	11.475	4.84653
BD-637	3	Con	6.82756	0.779881	0.600684	-0.0335785	0.23094	-0.0785758	-0.167469	8.76898	426.824	1.15694	-0.137282	0.798822	0.83214	0.923961	0.950847	335.527	3.036	65.66	90.6174	274.4	41.3202	1.53309	2.91582	10.094	4.18705
BD-666	1	Con	6.74672	0.707776	0.433291	-0.0175671	0.198075	-0.0591371	-0.323251	7.35459	351.749	0.947995	-0.151516	0.665151	0.707281	0.930948	0.939553	258.03	3.51	73.44	99.3684	499.8	42.9293	1.16854	2.80366	13.872	3.4629
BD-666	2	Con	6.09572	0.708892	0.48431	-0.0194635	0.198958	-0.0598617	-0.227634	7.03533	346.457	0.94252	-0.143618	0.671014	0.712466	0.937421	0.947799	256.365	3.888	73.44	103.285	599.25	48.6082	1.24583	2.61426	12.801	3.08346
BD-666	3	Con	8.27612	0.822899	0.61697	-0.0174863	0.273651	-0.075236	-0.328919	8.89169	416.396	1.15327	-0.160565	0.833027	0.861788	0.945599	0.962798	320.788	4.488	70.56	93.5953	700.7	39.5157	1.0444	2.56371	12.9115	3.35405
BD-684	1	Con	6.14861	0.640159	0.513414	-0.0299589	0.204287	-0.0572439	-0.368302	5.52738	262.415	0.905218	-0.137538	0.750925	0.730269	0.999408	1.06034	269.741	3.474	89.76	76.6428	436.05	56.4742	1.12497	3.18682	10.047	2.68744
BD-684	2	Con	6.88451	0.584119	0.479239	-0.0273968	0.202209	-0.0651409	-0.146252	7.23996	444.939	0.963258	-0.122823	0.6385	0.691541	0.904477	0.902143	290.43	3.474	88.74	72.675	308.55	84.9724	1.56774	3.47208	9.1035	2.49594
BD-684	3	Con	8.17924	0.73247	0.575914	-0.0236073	0.237792	-0.0762579	-0.179462	8.8978	467.138	1.18294	-0.125334	0.752628	0.794115	0.880926	0.869649	314.311	3.916	87.22	67.706	318.5	66.4666	1.27516	3.15153	8.673	2.57446
BD-4638	1	Con	7.38213	0.672513	0.510803	-0.0164121	0.170471	-0.0499776	-0.335957	6.93659	378.687	0.944741	-0.134807	0.673038	0.725996	0.936952	0.950697	313.74	3.627	79.56	105.509	408	45.1279	1.76593	3.9346	11.475	3.14925
BD-4638	2	Con	6.97769	0.669487	0.512776	-0.0149313	0.163048	-0.0489706	-0.342297	6.7067	364.965	0.937968	-0.140414	0.676755	0.74083	0.940991	0.955726	305.033	3.384	80.58	104.04	433.5	57.0637	1.8209	3.25482	12.852	3.72784
BD-4638	3	Con	8.27038	0.80413	0.617633	-0.0181285	0.218216	-0.0626433	-0.336305	7.87901	428.868	1.15421	-0.127574	0.820144	0.889158	0.935956	0.947613	356.469	4.092	76.44	102.946	433.65	48.9643	1.80992	2.81688	13.524	4.02241
BD-9889	1	Con	9.00516	0.730769	0.571325	-0.016604	0.18419	-0.0421009	-0.477229	6.28457	355.652	0.939175	-0.114289	0.669575	0.732937	0.914618	0.927144	284.107	4.05	80.58	77.9178	349.35	38.3631	1.84833	4.96254	12.54	4.27048
BD-9889	2	Con	8.11435	0.715426	0.514728	-0.0141716	0.174676	-0.0433344	-0.581108	6.72938	368.21	0.938222	-0.131827	0.676858	0.720843	0.899464	0.907857	316.035	3.726	79.56	83.6298	385.05	37.715	1.70585	4.61346	12.92	5.69517
BD-9889	3	Con	10.4197	0.88539	0.634714	-0.0214712	0.223074	-0.0472696	-0.654374	8.21717	426.639	1.16036	-0.123266	0.816476	0.890307	0.910284	0.916154	319.729	4.95	78.4	81.6061	357.7	36.0014	1.68145	4.53038	11.67	4.58395
BD-9891	1	Con	7.00519	0.663972	0.505956	-0.017962	0.203474	-0.0590255	-0.304117	7.26236	374.442	0.93919	-0.148901	0.68749	0.733988	0.949528	0.971257	323.663	3.582	78.54	82.8852	224.4	56.1722	2.34294	4.29613	7.3695	1.3747
BD-9891	2	Con	6.4707	0.600759	0.492412	-0.0232638	0.194058	-0.0684933	-0.269156	7.00036	348.786	0.931062	-0.155112	0.691503	0.762837	0.952613	0.976708	337.534	3.258	78.54	88.026	175.95	52.8098	2.12507	4.8246	5.457	3.11788
BD-9891	3	Con	8.40164	0.817482	0.587468	-0.0274521	0.231678	-0.0767833	-0.3377	8.7377	444.34	1.14313	-0.151756	0.842519	0.913441	0.950956	0.973769	388.726	4.268	74.48	82.4015	191.1	51.5846	2.11368	3.97458	5.733	2.35665
BD-9896	1	Con	7.1235	0.635932	0.512786	-0.0224369	0.205956	-0.0708059	-0.280398	5.87666	295.602	0.920519	-0.136362	0.729476	0.701137	0.982341	1.03037	279.506	3.168	77.52	73.134	206.55	56.6232	1.35198	4.88735	8.364	3.28619
BD-9896	2	Con	6.62127	0.641918	0.504233	-0.0253259	0.186333	-0.0690801	-0.226564	5.97149	289.883	0.946036	-0.129759	0.687269	0.700811	0.947126	0.970513	302.636	3.258	75.48	73.7154	280.5	61.948	1.80764	2.97636	11.6025	4.42374
BD-9896	3	Con	8.50412	0.792057	0.597016	-0.0315517	0.231911	-0.0738037	-0.260218	6.3127	279.297	1.14427	-0.127277	0.869337	0.864267	0.967728	1.00412	359.164	4.158	73.5	70.8779	264.6	37.094	1.50379	3.93238	12.642	4.96076
BD-9897	1	Con	6.74928	0.640504	0.498181	-0.0250165	0.213026	-0.0566129	-0.231036	6.5891	444.203	0.945351	-0.132345	0.648647	0.755713	0.915978	0.916452	306.788	3.078	80.58	80.3862	300.9	47.9278	1.88356	4.0479	12.546	4.45944
BD-9897	2	Con	6.17531	0.628001	0.493852	-0.0240257	0.202485	-0.0634699	-0.248752	6.90184	477.786	0.943094	-0.130472	0.640171	0.795003	0.908755	0.904326	304.211	3.078	79.56	78.9276	413.1	54.8997	1.78918	3.9576	16.473	5.73929
BD-9897	3	Con	7.70122	0.769616	0.624212	-0.0242016	0.2503	-0.0766208	-0.346757	9.05215	600.112	1.15698	-0.135695	0.78612	0.863554	0.911463	0.908673	346.844	3.916	77.42	74.0304	291.55	48.3421	1.73766	3.48666	12.7155	4.80984
BD-9905	1	Con	7.24178	0.645565	0.494026	-0.0283353	0.18998	-0.0665362	-0.244153	5.19424	250.048	0.924903	-0.150333	0.726658	0.697361	0.979555	1.02609	252.169	3.546	79.56	78.6012	270.3	61.7694	2.28856	3.81615	10.9905	3.90634
BD-9905	2	Con	7.6398	0.656138	0.504661	-0.0265295	0.188536	-0.067633	-0.264166	4.37458	184.571	0.914767	-0.149539	0.747117	0.71243	0.995554	1.05442	272.576	3.366	78.54	82.722	331.5	68.115	2.11497	3.1671	11.73	4.29573
BD-9905	3	Con	8.60144	0.778357	0.60463	-0.028099	0.229023	-0.0758095	-0.303207	5.87079	264.968	1.12447	-0.150826	0.89908	0.830116	0.986693	1.03847	291.651	4.532	76.44	81.0435	227.85	61.1826	2.08327	3.30285	9.4815	3.53094
BD-9906	1	Con	7.45247	0.659473	0.502947	-0.0156303	0.178974	-0.0514519	-0.275773	7.14333	339.357	0.937199	-0.165501	0.676672	0.737576	0.939151	0.955739	296.662	2.52	78.54	71.094	232.05	66.0781	2.1819	3.605	9.2565	3.36626
BD-9906	2	Con	6.64974	0.660028	0.46495	-0.019979	0.181573	-0.0571632	-0.251505	6.39309	284.738	0.941359	-0.150944	0.679225	0.717214	0.943656	0.958985	300.431	2.502	78.54	77.6118	219.3	63.7064	2.17005	2.98452	9.996	4.0749
BD-9906	3	Con	9.24181	0.79934	0.633248	-0.0237202	0.24343	-0.0572238	-0.382085	8.0313	345.21	1.13949	-0.170544	0.825291	0.916324	0.93944	0.953225	356.909	2.992	76.44	69.6266	227.85	62.6063	2.1663	3.20294	10.7065	2.40419
BD-9910	1	Con	4.96529	0.617685	0.51911	-0.0345204	0.173664	-0.0730776	-0.333324	6.84162	367.544	0.950241	-0.148297	0.600235	0.597569	0.917148	0.913668	278.572	3.888	73.44	79.5804	405.45	55.7901	2.03978	3.4299	10.659	4.84679
BD-9910	2	Con	6.75879	0.61131	0.540494	-0.0418929	0.194093	-0.0607943	-0.326293	7.19732	376.195	0.968023	-0.144113	0.64592	0.682933	0.896359	0.886549	295.864	3.96	73.44	81.1002	425.85	67.9493	2.18933	3.73932	11.475	4.16746
BD-9910	3	Con	7.38816	0.723015	0.634385	-0.0430424	0.261895	-0.0799409	-0.230174	8.64375	449.107	1.24816	-0.175295	0.7716	0.797887	0.84339	0.803738	359.398	4.906	69.58	75.45	379.75	58.4798	1.9158	3.17772	12.3725	6.09732
BD-9911	1	Con	7.32346	0.639099	0.473528	-0.0306978	0.170418	-0.0461507	-0.36849	5.61898	255.755	0.927321	-0.136069	0.720465	0.689474	0.975564	1.01736	301.77	2.61	79.56	75.0924	209.1	60.2115	2.08874	4.23845	9.384	3.49478
BD-9911	2	Con	6.78141	0.654411	0.461557	-0.0331218	0.195659	-0.0517061	-0.346937	5.91534	263.245	0.949904	-0.140798	0.660366	0.686054	0.9249	0.932093	291.139	2.754	79.56	77.52	209.1	60.66	2.23411	3.75666	10.965	5.04492
BD-9911	3	Con	9.19764	0.800856	0.584148	-0.035766	0.248549	-0.0566984	-0.360859	7.98791	378.518	1.14824	-0.146756	0.842268	0.846275	0.94944	0.973281	365.434	3.322	75.46	75.3884	203.35	57.2099	2.04583	3.85333	7.644	3.08675
BD-9913	1	Con	6.82555	0.682924	0.487729	-0.023199	0.199507	-0.0572735	-0.16265	6.79771	341.821	0.941698	-0.138907	0.691812	0.716018	0.954398	0.97764	258.548	3.114	73.44	90.1782	512.55	51.3931	1.96339	3.69049	10.4295	4.17103
BD-9913	2	Con	7.28328	0.687313	0.460688	-0.0344668	0.148648	-0.0564285	-0.10269	6.37965	425.393	0.933333	-0.131303	0.699225	0.750855	0.95985	0.987985	277.481	2.952	73.44	82.6302	405.45	58.4916	2.05306	2.32152	8.7465	3.23646
BD-9913	3	Con	7.91196	0.834212	0.52969	-0.024811	0.21274	-0.0697003	-0.160585	8.62835	522.659	1.14666	-0.136902	0.840335	0.896403	0.951067	0.971594	388.273	3.52	69.58	81.5382	379.75	46.6865	1.77656	3.4338	10.0205	3.92025
BD-9930	1	Con	7.78635	0.580411	0.439015	-0.0315673	0.226942	-0.0687979	-0.15148	7.91143	407.267	0.983163	-0.159463	0.582915	0.60907	0.85967	0.822921	280.856	2.736	67.32	81.2124	354.45	64.6314	1.9021	3.03129	9.4605	2.96565
BD-9930	2	Con	7.17844	0.569784	0.444527	-0.0310877	0.218961	-0.0691818	-0.121781	7.4482	360.255	0.966002	-0.159453	0.604713	0.636968	0.881607	0.854152	320.524	2.376	67.32	87.3222	336.6	65.6113	1.79775	2.7948	8.925	2.98273
BD-9930	3	Con	8.71907	0.692465	0.550139	-0.0399899	0.280461	-0.0881534	-0.0636298	9.01128	415.502	1.19732	-0.147488	0.716223	0.73624	0.864629	0.82747	357.528	3.256	65.66	76.7464	318.5	63.2176	1.62785	2.49775	7.4235	3.08087
AS-10617	1	Con	10.6894	0.649518	0.492617	-0.00522867	0.179016	-0.0588985	-0.327773	6.9782	451.58	0.921341	-0.126969	0.739545	0.710132	0.990358	1.04532	294.019	3.348	76.5	81.6306	323.85	59.7816	1.92198	3.31145	9.639	4.85418
AS-10617	2	Con	10.9803	0.654269	0.483568	-0.0100203	0.190479	-0.0575282	-0.314662	6.10247	369.538	0.918966	-0.122356	0.743316	0.67676	0.993174	1.05028	279.304	3.042	77.52	73.1544	349.35	53.6616	1.60609	3.05286	10.8885	3.63732
AS-10617	3	Con	13.5527	0.775195	0.595088	-0.007903	0.207049	-0.0702518	-0.433585	7.16284	410.957	1.11626	-0.127745	0.92025	0.830468	1.00045	1.06372	354.31	3.784	73.5	73.6715	384.65	43.6131	1.48895	3.31158	10.584	3.66275
AS-10632	1	Con	9.63284	0.63723	0.516071	-0.0223029	0.178497	-0.0505142	-0.443333	6.35075	283.466	0.926352	-0.153096	0.723384	0.776357	0.978357	1.02234	253.8	3.456	74.46	102.663	382.5	43.517	1.15102	2.72435	11.526	3.13624
AS-10632	2	Con	9.58223	0.630184	0.525745	-0.0193485	0.188302	-0.0558916	-0.460227	7.84555	421.394	0.92604	-0.154497	0.72241	0.776541	0.977739	1.02101	263.824	3.366	73.44	109.405	423.3	41.3426	1.29214	2.68464	10.506	2.2978
AS-10632	3	Con	11.3814	0.749592	0.658249	-0.0252698	0.22453	-0.0648916	-0.629321	8.1289	474.606	1.12649	-0.165648	0.885188	0.965437	0.979473	1.02359	325.462	3.938	70.56	99.9003	414.05	36.8722	1.05934	2.78681	9.9715	3.23033
BARI Gom 21	1	Con	7.5782	0.7323	0.513612	-0.0192987	0.211112	-0.0575737	-0.153182	5.10894	255.079	0.959014	-0.134063	0.718033	0.750225	0.919283	0.924659	273.15	1.836	68.34	88.995	364.65	42.9344	1.83072	4.39192	11.628	6.03202
BARI Gom 21	2	Con	6.95303	0.721785	0.541797	-0.0206337	0.212444	-0.0609084	-0.14076	5.62621	291.974	0.969607	-0.138642	0.712637	0.765319	0.898552	0.892417	274.32	1.692	67.32	83.946	336.6	34.1713	1.34977	4.029	13.26	6.20849
BARI Gom 21	3	Con	8.92229	0.876168	0.666081	-0.0263144	0.264544	-0.0773582	-0.200528	6.84054	343.924	1.18791	-0.132047	0.829136	0.921312	0.88113	0.870912	327.965	2.002	63.7	80.3548	350.35	39.1305	1.72253	4.26994	12.6175	5.64823
BARI Gom 22	1	Con	5.90406	0.625157	0.517681	-0.0239549	0.174635	-0.0585943	-0.257632	6.93118	347.026	0.958261	-0.141727	0.629776	0.68081	0.90011	0.889196	272.048	2.376	65.28	77.8362	295.8	50.7317	1.89077	3.83881	12.4185	4.4217
BARI Gom 22	2	Con	6.7161	0.652331	0.530612	-0.0193543	0.195873	-0.0598602	-0.225015	6.93005	354.84	0.948079	-0.139958	0.664481	0.705531	0.930593	0.938948	254.869	2.448	66.3	80.9778	308.55	50.2627	1.80336	3.24564	13.056	4.95006
BARI Gom 22	3	Con	8.93908	0.818681	0.631953	-0.0321344	0.184929	-0.0635499	-0.315082	8.39948	442.846	1.14112	-0.137044	0.844093	0.922425	0.952131	0.97538	317.804	3.058	63.7	79.8892	343	53.5595	2.1081	3.81792	12.9605	3.1556
BARI Gom 23	1	Con	8.30199	0.661102	0.494133	-0.0262037	0.189371	-0.0480421	-0.102567	5.54982	276.269	0.931057	-0.1217	0.691382	0.79499	0.963281	0.993979	278.066	2.646	65.28	83.0688	367.2	46.8851	1.74348	5.10056	14.127	6.1506
BARI Gom 23	2	Con	8.102	0.643126	0.487619	-0.0237801	0.184851	-0.0491587	-0.182406	5.92419	305.559	0.933652	-0.115037	0.699907	0.782049	0.957197	0.982908	277.099	2.07	65.28	89.3826	300.9	45.458	1.97197	4.42476	13.158	4.85775
BARI Gom 23	3	Con	8.14692	0.787015	0.612162	-0.0289628	0.270238	-0.0713286	-0.194091	6.76249	329.327	1.15781	-0.0977358	0.848352	0.876228	0.93698	0.947543	327.58	2.838	63.7	86.1942	313.6	46.1419	1.69881	4.51438	12.0295	6.12525
BARI Gom 24	1	Con	6.20538	0.634918	0.466804	-0.0202501	0.184068	-0.0642971	-0.104997	6.38813	287.129	0.958593	-0.129833	0.654456	0.676862	0.920943	0.923625	315.27	2.376	69.36	84.9864	275.4	54.959	2.592	4.99138	12.036	3.57699
BARI Gom 24	2	Con	6.23085	0.617962	0.492792	-0.019298	0.199226	-0.0657482	-0.195317	6.97617	394.806	0.977245	-0.122726	0.62642	0.64872	0.895066	0.884666	311.355	2.178	70.38	90.9024	216.75	57.8425	2.4988	4.63794	9.7665	4.19985
BARI Gom 24	3	Con	7.41868	0.745518	0.590481	-0.0260595	0.273921	-0.0802721	-0.104077	7.14102	350.952	1.21131	-0.130226	0.749154	0.758789	0.881409	0.864972	368.376	3.124	67.62	77.0277	205.8	53.7586	2.34818	4.23696	10.5105	3.77668
BARI Gom 25	1	Con	6.8129	0.628239	0.49602	-0.0321567	0.160515	-0.0597041	-0.089992	5.56107	235.026	0.955123	-0.123213	0.650739	0.690673	0.915909	0.917195	285.154	2.142	62.22	72.1344	257.55	47.4477	1.89221	4.10764	13.005	5.56155
BARI Gom 25	2	Con	6.9033	0.639948	0.509229	-0.028088	0.211301	-0.065222	0.0647508	6.32997	326.482	0.967564	-0.12359	0.6594	0.66332	0.924611	0.930315	282.386	2.106	63.24	78.1422	242.25	45.3061	1.78959	4.029	11.1945	4.96204
BARI Gom 25	3	Con	7.37483	0.748145	0.596764	-0.0357121	0.258724	-0.0834927	-0.165939	7.83031	413.675	1.19421	-0.121288	0.763862	0.7824	0.895233	0.882406	332.832	2.508	59.78	75.1556	276.85	48.3285	1.8041	3.62101	11.2455	4.20493
BARI Gom 26	1	Con	7.60019	0.6681	0.536206	-0.0203015	0.174354	-0.0590818	-0.14815	6.35078	346.944	1.01663	-0.115158	0.595164	0.741295	0.853564	0.824441	299.295	2.772	66.3	77.1732	270.3	36.7825	1.69383	4.74315	10.7355	3.34356
BARI Gom 26	2	Con	7.196	0.65128	0.520893	-0.0197259	0.164011	-0.0552216	-0.23279	6.80852	355.307	1.00108	-0.125582	0.593485	0.720457	0.910883	0.820213	314.415	2.934	65.28	78.744	323.85	47.6565	1.9788	4.48392	10.659	5.04364
BARI Gom 26	3	Con	8.97205	0.789694	0.615916	-0.0312216	0.214111	-0.0698338	-0.187405	8.14493	482.481	1.24543	-0.125882	0.725019	0.872404	0.907231	0.810551	314.916	3.234	62.72	75.6115	290.08	40.7985	1.74658	4.15257	9.5305	4.84243
BARI Gom 27	1	Con	7.25751	0.6603	0.510639	-0.0184138	0.191868	-0.0562576	-0.255455	7.15319	379.096	0.94939	-0.131432	0.669559	0.710275	0.933974	0.910729	274.68	2.538	73.44	85.5984	318.75	49.8437	1.80085	3.72139	11.985	4.69838
BARI Gom 27	2	Con	7.58259	0.669212	0.529891	-0.0175134	0.162111	-0.0500547	-0.452522	6.87139	339.996	0.930525	-0.160635	0.69042	0.759092	0.952043	0.899359	277.481	2.682	73.44	80.7942	408	47.5703	1.58171	3.3915	12.5715	5.47842
BARI Gom 27	3	Con	8.52455	0.817216	0.622546	-0.0254111	0.194038	-0.0657864	-0.376069	8.16185	440.479	1.15027	-0.146367	0.811411	0.892719	0.929345	0.911365	330.976	3.036	71.54	74.8646	343	42.457	1.37051	3.13116	11.0005	4.63589
BARI Gom 28	1	Con	5.82846	0.620148	0.514757	-0.0243109	0.177979	-0.0581305	-0.158528	5.61112	294.157	0.959362	-0.119867	0.63572	0.681173	0.904199	0.896548	327.679	1.89	63.24	81.447	255	53.5141	2.30699	4.44033	10.0215	4.73535
BARI Gom 28	2	Con	5.14534	0.599708	0.428027	-0.0216327	0.194338	-0.0604271	-0.0984428	5.64132	296.054	0.962471	-0.131609	0.619661	0.663247	0.890769	0.87341	315.866	1.908	63.24	76.0206	237.15	59.2758	2.4072	4.15854	10.0725	4.74912
BARI Gom 28	3	Con	7.27018	0.731539	0.589894	-0.0281881	0.247287	-0.0777468	-0.0996066	8.44437	510.913	1.21477	-0.11715	0.741355	0.764888	0.874977	0.855484	380.449	2.728	61.74	78.5118	245	58.1161	2.68903	4.48819	9.555	4.52662
BARI Gom 29	1	Con	6.28444	0.664772	0.53578	-0.0268759	0.133226	-0.0528505	-0.352848	6.2507	348.418	0.930288	-0.139275	0.672717	0.766228	0.937969	0.949828	298.046	1.998	71.4	77.3772	267.75	52.5437	2.09605	4.49698	12.7755	5.40447
BARI Gom 29	2	Con	5.74098	0.634246	0.510059	-0.0226614	0.204359	-0.0642241	-0.109437	6.58251	375.338	0.97261	-0.117795	0.624828	0.653592	0.895241	0.882205	289.89	1.872	72.42	79.4478	214.2	54.4753	2.26399	4.23912	10.302	4.37376
BARI Gom 29	3	Con	6.99032	0.794631	0.612957	-0.0370028	0.263832	-0.0805659	-0.0967444	8.11335	443.242	1.17245	-0.11606	0.790071	0.820526	0.916016	0.912909	320.925	2.2	68.6	74.3602	281.75	47.1183	2.11441	4.14481	14.112	5.77808
BARI Gom 30	1	Con	7.48171	0.581626	0.521335	-0.0261213	0.234755	-0.0552359	-0.0488894	7.31409	390.262	0.995054	-0.11573	0.703631	0.751334	0.872999	0.976767	281.036	2.34	66.3	78.4788	277.95	47.5594	2.42709	4.36411	11.3985	4.6257
BARI Gom 30	2	Con	7.47554	0.622815	0.552784	-0.0295748	0.184312	-0.0571939	-0.18475	5.94677	357.807	0.960944	-0.123263	0.695729	0.744141	0.911517	0.988804	265.106	2.412	67.32	77.112	293.25	56.1981	2.30918	4.4676	11.067	4.60173
BARI Gom 30	3	Con	8.03179	0.741351	0.660888	-0.0381507	0.249429	-0.0746115	-0.107259	7.4776	411.509	1.18772	-0.127447	0.819895	0.852725	0.899279	0.980581	346.486	3.014	63.7	77.0277	259.7	49.0497	2.04685	4.04781	11.0985	4.5276
BARI Gom 31	1	Con	7.15329	0.671474	0.497209	-0.028904	0.201532	-0.0602004	-0.448863	7.0604	390.898	0.934493	-0.144597	0.674137	0.699157	0.938429	0.952176	282.24	2.934	72.42	84.5886	334.05	58.3107	2.07586	3.6668	13.2855	5.89407
BARI Gom 31	2	Con	7.25409	0.656562	0.48884	-0.026313	0.201823	-0.0696217	-0.505902	7.4608	457.974	0.921726	-0.144819	0.70142	0.684207	0.961716	0.991051	278.775	2.826	73.44	87.7302	313.65	59.8039	2.09732	3.57714	13.5405	5.0156
BARI Gom 31	3	Con	8.96582	0.785676	0.584757	-0.029977	0.213872	-0.0770557	-0.597099	8.87759	521.103	1.1335	-0.143543	0.843691	0.8671	0.952356	0.975199	302.198	2.948	71.54	80.1705	257.25	55.8858	1.97473	3.42749	11.368	4.40608
BARI Gom 32	1	Con	6.09346	0.661103	0.511282	-0.0246825	0.181099	-0.0660519	-0.154139	6.33629	314.403	0.953987	-0.135263	0.662866	0.677214	0.929723	0.935984	270.022	3.132	74.46	80.5902	311.1	42.218	1.91374	4.59998	11.475	5.2252
BARI Gom 32	2	Con	6.64805	0.641368	0.495058	-0.0288259	0.170789	-0.0652527	-0.17616	5.62031	272.806	0.942879	-0.126858	0.687369	0.711577	0.949855	0.97044	266.94	2.898	75.48	80.4576	308.55	41.1911	1.79387	4.4421	9.996	4.95491
BARI Gom 32	3	Con	8.36389	0.79938	0.525889	-0.0337812	0.219889	-0.0719004	-0.282392	7.08055	356.909	1.14673	-0.127567	0.844552	0.892617	0.953009	0.975671	337.947	3.564	72.52	78.9192	325.85	38.7989	1.70463	4.39701	11.466	5.46252
BARI Gom 33	1	Con	7.88375	0.666303	0.51648	-0.0270386	0.177107	-0.0539524	-0.101187	6.96481	462.128	1.00641	-0.11156	0.533525	0.734807	0.830962	0.776754	303.862	2.682	63.24	87.0672	295.8	74.2561	3.45514	4.79259	13.0305	6.31304
BARI Gom 33	2	Con	8.00232	0.651748	0.519948	-0.0188194	0.171834	-0.0509215	-0.110169	6.52665	586.794	0.993432	-0.114171	0.558156	0.715189	0.855856	0.814921	296.156	2.754	64.26	85.2516	262.65	71.6211	3.92782	5.08674	13.515	6.184
BARI Gom 33	3	Con	9.34186	0.80979	0.634814	-0.0255615	0.230208	-0.0678419	-0.137289	7.97713	640.103	1.22134	-0.11528	0.674884	0.895845	0.838837	0.787929	365.544	3.3	60.76	81.6255	269.5	66.7168	3.22709	4.69189	12.299	6.0831
BAW-1147	1	Con	8.3831	0.665074	0.565311	-0.0219636	0.213893	-0.0584514	-0.238434	5.82674	273.819	0.952606	-0.133107	0.677816	0.693356	0.939052	0.957034	326.959	2.898	69.36	84.5988	293.25	55.9271	2.75329	5.07069	11.985	5.86602
BAW-1147	2	Con	6.67113	0.625086	0.545721	-0.0256384	0.223742	-0.0669988	-0.122535	6.36747	321.349	0.984338	-0.120323	0.630473	0.628582	0.897608	0.890204	352.777	2.826	70.38	79.0296	272.85	55.535	2.67679	4.9164	13.6935	4.71903
BAW-1147	3	Con	9.41828	0.827893	0.681148	-0.0267527	0.241863	-0.0708732	-0.219088	6.91444	325.693	1.14415	-0.135455	0.860307	0.895339	0.963135	0.993868	449.955	3.476	67.62	83.9826	245	52.1971	1.9917	4.51147	11.858	5.74525
BINA wheat 1	1	Con	8.03343	0.704558	0.506734	-0.0324585	0.122054	-0.0446688	-0.449778	6.89194	396.989	0.923108	-0.130815	0.702055	0.800298	0.961442	0.991982	310.511	3.042	72.42	86.9142	252.45	61.9167	1.96864	3.15695	10.4295	4.28349
BINA wheat 1	2	Con	8.178	0.700959	0.495377	-0.0308494	0.13035	-0.0435121	-0.404512	7.29313	362.298	0.925029	-0.127578	0.701969	0.795622	0.961509	0.991997	286.65	2.43	72.42	88.8545	285.6	61.7325	1.65658	3.1212	12.495	5.15253
BINA wheat 1	3	Con	9.5091	0.855605	0.600792	-0.0385411	0.13531	-0.0557784	-0.503175	8.35515	485.31	1.12809	-0.135376	0.849239	0.976202	0.955732	0.98161	331.183	3.08	70.56	85.7577	213.15	60.587	1.85813	3.32807	9.898	4.20224
BARI Gom 20	1	Con	6.02145	0.662376	0.505054	-0.0355217	0.162149	-0.05702	-0.177703	6.97789	483.012	0.938407	-0.122509	0.664762	0.737686	0.932509	0.939097	299.092	2.772	65.28	82.0284	290.7	54.4232	2.36251	4.47123	11.73	5.54013
BARI Gom 20	2	Con	5.58845	0.66119	0.474134	-0.0325105	0.187815	-0.0573912	-0.180529	7.74538	544.414	0.949221	-0.126658	0.645175	0.703622	0.916328	0.9115	300.116	2.754	66.3	78.8766	277.95	46.12	1.98869	4.39824	9.7155	4.64126
BARI Gom 20	3	Con	7.09894	0.809979	0.584339	-0.041967	0.214554	-0.0701754	-0.235576	9.01161	616.991	1.15094	-0.128063	0.803149	0.880901	0.926238	0.928349	330.784	3.476	63.7	76.3196	254.8	40.748	1.678	3.99446	11.5885	5.23688
Kanchan	1	Con	6.32881	0.661427	0.505983	-0.0252114	0.194084	-0.0618291	-0.0270828	6.38367	411.337	0.950071	-0.122487	0.667513	0.694544	0.933728	0.942429	276.851	2.988	66.3	87.3528	377.4	41.8366	1.9741	4.0994	13.566	5.58195
Kanchan	2	Con	6.96348	0.669724	0.512521	-0.0210106	0.16616	-0.0555039	-0.187238	6.8293	455.825	0.939592	-0.130195	0.682164	0.732877	0.945595	0.963813	276.345	2.826	66.3	83.5176	339.15	45.5722	1.72309	4.12998	13.4385	5.41339
Kanchan	3	Con	8.79178	0.829401	0.609549	-0.021727	0.21829	-0.0666668	-0.318315	7.6102	448.752	1.1455	-0.125195	0.835854	0.905164	0.946555	0.965782	338.759	3.564	64.68	86.1263	374.85	58.9722	2.19259	4.00028	11.956	4.56166
BARI Gom 19	1	Con	8.22671	0.648039	0.507648	-0.0225764	0.100882	-0.0667278	-0.463197	6.01577	349.884	0.915666	-0.139237	0.712716	0.829558	0.970058	1.00657	291.926	2.88	72.42	83.2014	244.8	59.6274	2.01839	3.48655	10.914	4.64253
BARI Gom 19	2	Con	7.80515	0.638177	0.470034	-0.025792	0.138701	-0.0665151	-0.354907	7.30413	430.602	0.929453	-0.155422	0.689414	0.772138	0.951727	0.974014	281.284	2.52	71.4	87.5466	249.9	65.0805	2.49584	3.9117	11.0415	4.82817
BARI Gom 19	3	Con	9.87438	0.804733	0.574342	-0.0260415	0.132695	-0.0783179	-0.526278	8.03865	463.821	1.12903	-0.146747	0.84223	0.974906	0.950292	0.973242	375.65	3.3	68.6	80.2578	281.75	57.3994	1.73388	3.52595	10.78	4.67313
BD-466	1	Dro	6.43214	0.685686	0.560446	-0.0302008	0.2666	-0.0767182	-0.0227059	8.26033	375.097	1.15945	-0.120978	0.693138	0.756346	0.751655	0.724241	299.512	2.793	67.62	85.8062	421.4	41.89	1.2804	2.30375	8.5995	2.28291
BD-466	2	Dro	6.43743	0.617464	0.501722	-0.0218637	0.222907	-0.0697427	-0.00325242	7.35692	405.069	1.05904	-0.123385	0.613421	0.705009	0.741223	0.70856	270.973	2.66	66.64	83.5744	448.35	45.8525	1.16332	2.24458	9.1385	2.46495
BD-466	3	Dro	6.53319	0.702681	0.538787	-0.0301503	0.257724	-0.0722791	-0.0315328	8.02043	440.469	1.19594	-0.115853	0.643182	0.759753	0.716842	0.672061	305.875	2.604	66.64	83.85	428.75	43.731	1.01433	2.2698	8.722	2.65409
BD-467	1	Dro	6.25675	0.687697	0.521892	-0.0242182	0.261187	-0.0749076	-0.0253863	8.20716	424.44	1.15311	-0.142325	0.696896	0.716609	0.75173	0.728023	273.302	2.1525	68.6	88.8229	372.4	48.5042	1.13209	2.06998	9.212	1.62361
BD-467	2	Dro	5.28706	0.635389	0.486867	-0.0249139	0.259047	-0.0707963	-0.0158734	7.91186	398.8	1.0374	-0.143086	0.649152	0.645688	0.76809	0.749817	248.68	1.881	67.62	85.2208	367.5	41.1564	0.872515	2.0564	8.6485	2.1217
BD-467	3	Dro	4.60873	0.645804	0.467299	-0.0241769	0.377643	-0.0967667	0.0812593	9.35754	358.626	1.29965	-0.0823394	0.598523	0.541115	0.67873	0.625621	260.344	2.2785	69.58	84.1722	279.3	35.9389	0.827313	2.03894	6.9825	1.8936
BD-476	1	Dro	2.84485	0.523836	0.454563	-0.0412696	0.341698	-0.100026	0.00438507	10.5242	657.251	1.25263	-0.10475	0.576137	0.543321	0.667118	0.602244	311.515	1.869	67.62	75.8346	313.6	39.3362	1.01055	2.49193	7.1785	2.24592
BD-476	2	Dro	2.44311	0.466561	0.404763	-0.0370411	0.326919	-0.0930673	0.0232211	9.15976	538.92	1.13384	-0.119957	0.545027	0.469987	0.689256	0.62952	267.817	1.995	68.6	77.9492	387.1	41.2079	1.22841	2.21257	8.477	2.56148
BD-476	3	Dro	2.92943	0.506494	0.463865	-0.0382859	0.336196	-0.103535	0.0253754	9.62356	541.598	1.26792	-0.116251	0.597943	0.576112	0.68556	0.624775	297.38	1.575	70.56	79.8014	267.05	40.3415	1.11948	2.30375	7.2275	2.23318
BD-477	1	Dro	7.53012	0.645432	0.50361	-0.0301615	0.257436	-0.0761572	0.00386096	7.67863	457.537	1.20275	-0.111061	0.645316	0.75807	0.719032	0.674276	316.362	2.961	65.66	75.78	465.5	61.8603	1.90246	2.72085	10.34	3.19578
BD-477	2	Dro	6.0079	0.619439	0.512683	-0.0238952	0.255953	-0.0617396	-0.00335501	7.21113	474.386	1.14221	-0.103638	0.511321	0.679453	0.661219	0.590696	306.598	2.831	65.66	78.89	441	65.45	2.06843	3.19295	10.633	2.68275
BD-477	3	Dro	6.5043	0.66346	0.526184	-0.0334846	0.271405	-0.0703815	-0.0180583	8.88507	493.966	1.18762	-0.123131	0.64855	0.784365	0.721843	0.677796	315.413	2.982	64.68	78.8018	485.1	62.244	1.98	2.87217	10.143	3.05098
BD-494	1	Dro	3.32453	0.520301	0.432674	-0.0321263	0.335437	-0.0993529	-0.0084953	9.57212	437.712	1.23526	-0.108919	0.59737	0.556929	0.683214	0.624155	261.243	2.7825	70.56	85.8935	436.1	38.6647	0.970097	2.43373	8.6975	2.5382
BD-494	2	Dro	3.0488	0.483756	0.417638	-0.0336536	0.320611	-0.0920133	0.000270448	9.40923	475.893	1.13997	-0.103562	0.558306	0.473335	0.690032	0.645176	243.473	2.603	68.6	81.0656	222.95	38.2084	0.964762	2.15825	7.056	1.41169
BD-494	3	Dro	3.53294	0.526382	0.424617	-0.0393641	0.359895	-0.101965	0.0655945	10.0022	479.741	1.23294	-0.113995	0.602206	0.536717	0.688588	0.629338	271.136	2.625	67.62	80.0464	303.8	29.0648	0.720807	2.1146	8.8935	2.4304
BD-495	1	Dro	7.00728	0.671264	0.560736	-0.015862	0.314488	-0.0824469	0.00130815	7.78903	399.443	1.2162	-0.082383	0.689648	0.674667	0.742037	0.720927	271.743	2.058	72.52	80.1705	262.15	42.2678	1.01957	1.97686	5.586	2.25278
BD-495	2	Dro	5.25228	0.592216	0.491119	-0.0130385	0.292323	-0.0739269	0.0327201	7.99455	411.883	1.08413	-0.10142	0.616478	0.606402	0.739639	0.711994	268.687	2.0995	72.52	74.7544	382.2	44.7244	1.3547	2.93813	8.0115	2.88512
BD-495	3	Dro	6.94015	0.665945	0.525541	-0.0189956	0.304977	-0.0840768	0.0617249	8.07211	435.148	1.23821	-0.0784435	0.684612	0.670805	0.737496	0.715254	304.943	2.121	72.52	71.2558	291.55	43.4713	1.16807	2.60639	7.497	2.71484
BD-523	1	Dro	3.31849	0.558086	0.431475	-0.046813	0.33301	-0.0894535	0.0288386	10.4066	629.318	1.24273	-0.102627	0.560729	0.549159	0.655679	0.586089	267.658	2.5935	68.6	80.5682	372.4	41.02	0.960688	2.27174	7.35	2.55045
BD-523	2	Dro	4.11172	0.486346	0.481033	-0.0309856	0.268739	-0.071633	-0.0222861	9.06548	498.408	1.04555	-0.106643	0.612907	0.638651	0.741573	0.708105	247.618	1.862	67.62	84.8386	330.75	47.9843	1.06458	2.20675	7.644	2.29492
BD-523	3	Dro	3.3854	0.537089	0.426976	-0.047976	0.349975	-0.0931584	0.0660028	10.2869	554.339	1.27879	-0.101872	0.533576	0.495321	0.634257	0.557631	275.891	2.0055	67.62	88.837	436.1	56.3753	1.66927	2.08938	10.094	2.02076
BD-525	1	Dro	6.54806	0.712309	0.576259	-0.0541256	0.294374	-0.0760141	-0.0686971	8.70593	387.989	1.14221	-0.108981	0.732955	0.734694	0.776188	0.765949	268.728	3.213	67.62	88.3864	418.95	40.2591	1.06501	2.2892	7.938	1.99479
BD-525	2	Dro	6.74292	0.6722	0.540733	-0.0686574	0.237161	-0.0633061	-0.00487112	8.22748	363.984	0.99373	-0.123306	0.720432	0.75758	0.817364	0.832372	272.145	3.078	68.6	85.0542	372.4	43.4202	1.10512	2.27465	6.811	2.53869
BD-525	3	Dro	6.32189	0.695648	0.5263	-0.068001	0.311769	-0.0852131	-0.0271652	8.76734	370.054	1.16381	-0.13549	0.699033	0.669655	0.753528	0.730483	293.295	3.57	66.64	84.72	404.25	43.1396	1.11084	2.49775	7.3745	2.5479
BD-526	1	Dro	6.41212	0.720967	0.468976	-0.0212973	0.2852	-0.0758694	-0.0117708	9.41711	583.697	1.12805	-0.117969	0.74221	0.759155	0.783482	0.643453	253.342	2.919	68.6	97.0582	396.9	35.5952	0.80801	2.2019	8.3055	2.30374
BD-526	2	Dro	6.34102	0.633046	0.46547	-0.0171953	0.29388	-0.0743646	0.0199769	9.39239	602.092	1.06324	-0.11951	0.634507	0.615665	0.753305	0.69071	231.23	2.166	67.62	89.572	213.15	47.3381	1.04333	2.13788	6.958	1.68707
BD-526	3	Dro	7.19067	0.727162	0.426227	-0.0203071	0.333581	-0.0751739	0.0336087	9.97522	629.1	1.12943	-0.142984	0.741273	0.752657	0.781618	0.626821	272.409	2.247	68.6	92.4238	262.15	39.0527	0.884543	2.19705	6.566	1.65865
BD-553	1	Dro	5.35162	0.632006	0.511299	-0.0326878	0.344335	-0.0897037	0.120701	8.04517	400.672	1.22057	-0.0987604	0.633736	0.59205	0.707604	0.662023	301.383	1.785	61.74	90.9472	318.5	47.0663	1.16866	2.40851	6.566	2.35911
BD-553	2	Dro	5.32806	0.57668	0.481871	-0.03665	0.320509	-0.0828865	0.158066	6.29318	288.688	1.11155	-0.0822296	0.588974	0.551738	0.715767	0.679901	279.247	1.881	62.72	88.8664	328.3	39.5786	1.06506	2.61027	8.036	3.07377
BD-553	3	Dro	4.16344	0.576508	0.456356	-0.0329848	0.356039	-0.094057	0.0863637	8.46155	406.48	1.26022	-0.098987	0.582569	0.544993	0.667633	0.60858	292.327	2.331	63.7	83.398	345.45	40.6956	1.10163	2.62579	8.82	3.35405
BD-567	1	Dro	3.97189	0.602933	0.45001	-0.0162591	0.347513	-0.0966408	0.013167	9.85648	610.782	1.22159	-0.125743	0.600321	0.566247	0.684777	0.627419	261.335	2.31	68.6	78.861	306.25	54.091	1.7136	2.10296	7.3745	2.9106
BD-567	2	Dro	4.07539	0.534269	0.410097	-0.0145826	0.274218	-0.0835892	-0.007769	8.53455	407.632	1.11841	-0.11262	0.534784	0.526729	0.673582	0.617723	223.232	2.128	67.62	77.4102	276.85	49.1772	1.64289	2.46186	8.0115	2.45245
BD-567	3	Dro	3.99074	0.596168	0.436236	-0.0284331	0.343664	-0.0946847	0.0147205	9.65293	530.866	1.23162	-0.118684	0.589645	0.563701	0.675414	0.616229	237.339	2.247	67.62	80.801	220.5	51.4985	1.53275	2.28241	9.163	3.04535
BD-574	1	Dro	3.03611	0.511943	0.451809	-0.0484227	0.37939	-0.118638	0.0454199	10.8602	816.865	1.24604	-0.110683	0.55967	0.522836	0.65682	0.585317	311.663	2.457	66.64	69.6363	232.75	59.1189	1.92846	2.97014	7.007	2.95886
BD-574	2	Dro	2.98741	0.485593	0.429069	-0.0448679	0.348368	-0.109118	0.0677678	9.27454	744.361	1.16278	-0.0950396	0.483361	0.445849	0.635357	0.558744	276.679	1.843	65.66	66.8654	215.6	60.5868	1.8073	2.50551	7.448	2.82877
BD-574	3	Dro	2.64068	0.516163	0.445958	-0.0540628	0.393953	-0.117481	0.0374876	10.6064	813.452	1.25781	-0.104821	0.554164	0.518162	0.651552	0.579579	294.676	2.184	66.64	67.6494	264.6	59.82	1.86788	3.02882	8.183	3.26805
BD-576	1	Dro	4.44097	0.593213	0.418174	-0.047322	0.331229	-0.0836693	0.0356304	9.3267	471.479	1.24743	-0.112628	0.564872	0.535466	0.65636	0.590127	256.709	2.184	65.66	70.6839	249.9	44.7444	1.35189	2.29987	6.664	2.83024
BD-576	2	Dro	3.90651	0.529982	0.383176	-0.0441864	0.27674	-0.0752033	0.0113281	9.0442	516.567	1.16797	-0.100343	0.500033	0.506422	0.638071	0.577667	255.906	2.166	66.64	72.03	208.25	37.924	1.09183	2.73249	5.8555	2.66119
BD-576	3	Dro	4.18967	0.605262	0.425873	-0.0465013	0.323673	-0.0889507	0.0555545	9.16981	490.591	1.22566	-0.105624	0.600943	0.595283	0.682055	0.628005	258.661	2.415	65.66	70.3542	159.25	49.8279	1.24951	2.51618	4.9735	2.07393
BD-580	1	Dro	3.53312	0.598589	0.49264	-0.0358358	0.331632	-0.0823434	-0.0322539	8.49704	442.798	1.19405	-0.12015	0.621787	0.622363	0.705345	0.656214	286.483	2.142	67.62	73.3223	291.55	56.8561	1.52901	2.97014	7.056	2.11925
BD-580	2	Dro	3.10589	0.547915	0.441417	-0.0545291	0.316869	-0.076303	0.0259315	6.69053	571.435	1.0828	-0.133243	0.532933	0.549995	0.690627	0.659029	250.307	1.843	68.6	70.7854	271.95	54.5323	1.63746	2.7936	6.86	2.84592
BD-580	3	Dro	3.8009	0.624859	0.515494	-0.0555784	0.341197	-0.0757358	-0.00215217	7.68872	482.201	1.19044	-0.128079	0.628087	0.61619	0.685606	0.655125	282.883	2.079	69.58	68.3256	225.4	58.2839	1.78451	2.80281	7.056	2.92726
BD-587	1	Dro	4.60037	0.610492	0.495737	-0.0357607	0.358631	-0.0894861	0.078633	9.15024	517.024	1.23297	-0.0903576	0.634646	0.602676	0.705575	0.663319	261.808	2.058	62.72	80.7719	409.15	45.5482	1.18243	2.51812	6.6885	2.51051
BD-587	2	Dro	4.08837	0.535356	0.419027	-0.0336592	0.280979	-0.0762524	-0.012023	9.05718	481.041	1.11214	-0.11861	0.530953	0.522942	0.671997	0.613232	251.376	1.805	61.74	80.4776	316.05	39.1101	1.21997	2.5317	10.2655	2.36008
BD-587	3	Dro	3.9291	0.593541	0.446169	-0.0442023	0.340467	-0.0902216	0.0663691	9.6212	458.253	1.22192	-0.10776	0.60263	0.575444	0.686563	0.629658	269.515	2.037	63.7	77.6552	320.95	40.5681	1.2012	2.52491	6.419	2.57642
BD-588	1	Dro	4.19218	0.579617	0.467191	-0.0453465	0.364546	-0.0807801	0.141876	8.19487	384.859	1.25488	-0.0924444	0.592455	0.548458	0.676076	0.618907	295.854	1.995	61.74	78.2887	289.1	49.5848	1.22375	2.19996	6.2475	2.45024
BD-588	2	Dro	4.50143	0.52334	0.44981	-0.0359711	0.310481	-0.0632016	0.092994	7.64969	385.734	1.12643	-0.0918529	0.550452	0.517276	0.687362	0.635725	276.165	1.824	61.74	85.5638	350.35	41.4236	1.05216	2.22712	7.252	2.93829
BD-588	3	Dro	3.85128	0.564887	0.447559	-0.0509774	0.37026	-0.090095	0.16915	8.71952	426.046	1.29921	-0.0872593	0.552819	0.495924	0.644854	0.577521	307.739	2.583	60.76	76.2244	232.75	34.5089	0.853406	2.39881	5.439	2.11068
BD-600	1	Dro	3.38412	0.652475	0.586685	-0.0465139	0.312712	-0.0969367	0.0234831	9.96258	632.712	1.19502	-0.105695	0.656403	0.608018	0.733273	0.670293	301.396	4.683	69.58	78.376	215.6	58.0251	2.38193	3.63944	7.7665	4.58297
BD-600	2	Dro	3.56292	0.581713	0.491883	-0.0332088	0.258639	-0.0816941	0.11241	7.51658	411.056	1.05027	-0.107508	0.581943	0.643815	0.727853	0.709031	258.133	4.275	68.6	77.8414	289.1	64.236	2.37737	3.58997	10.0205	4.35022
BD-600	3	Dro	3.87844	0.6554	0.542273	-0.0499415	0.348179	-0.104377	0.00782831	10.155	581.72	1.23164	-0.107394	0.658063	0.62163	0.730562	0.697006	275.855	5.145	68.6	72.5102	235.2	55.9887	1.88025	3.70152	13.2055	3.96214
BD-604	1	Dro	4.74266	0.620066	0.456503	-0.0173767	0.28686	-0.0729508	0.0320359	9.5313	642.207	1.15798	-0.107467	0.665442	0.696916	0.709076	0.664077	282.722	2.331	67.62	73.4775	262.15	54.7014	1.62591	3.03319	7.7175	2.7734
BD-604	2	Dro	3.98854	0.561641	0.45732	-0.0266794	0.25032	-0.0686274	0.0483698	8.19562	560.397	1.04997	-0.102324	0.594852	0.623484	0.735951	0.645828	246.48	2.109	68.6	74.6172	173.95	50.4726	1.6232	2.89351	4.802	1.7956
BD-604	3	Dro	4.54951	0.624384	0.436332	-0.0224387	0.276947	-0.0768856	0.0301339	9.2948	629.964	1.15923	-0.104956	0.661407	0.692722	0.671684	0.657238	293.531	2.352	66.64	70.6188	264.6	51.2253	1.73116	3.06035	8.1585	2.75723
BD-616	1	Dro	4.17003	0.641451	0.498014	-0.0389493	0.30827	-0.0818701	-0.0372924	8.40328	459.263	1.18135	-0.104319	0.635272	0.64164	0.711185	0.663673	300.015	2.1	67.62	72.556	176.4	49.8226	1.50913	2.93813	5.8065	2.40492
BD-616	2	Dro	3.44554	0.577492	0.418372	-0.0488162	0.291716	-0.0795858	0.0192867	8.36985	432.692	1.08328	-0.108278	0.554012	0.547448	0.695133	0.639708	261.532	2.47	68.6	73.9704	110.25	39.0137	1.28719	2.9294	3.9445	1.05767
BD-616	3	Dro	4.01462	0.619322	0.477818	-0.040966	0.357926	-0.0903165	0.0799559	10.7358	692.566	1.2504	-0.0911342	0.576683	0.546423	0.666442	0.602995	286.88	2.205	67.62	76.6262	139.65	54.337	1.64342	2.93376	3.8955	1.55281
BD-622	1	Dro	3.89565	0.60398	0.469701	-0.0279195	0.33247	-0.0835219	-0.00413499	9.82223	537.901	1.19421	-0.0987939	0.614485	0.605886	0.697227	0.64226	292.77	3.0177	69.58	87.0672	323.4	38.9822	1.2415	2.98275	7.889	1.77968
BD-622	2	Dro	3.2482	0.518603	0.39599	-0.0306796	0.300583	-0.0800297	0.0378696	8.8914	432.817	1.09928	-0.110422	0.527014	0.51541	0.673464	0.608605	265.124	2.6543	68.6	76.3224	171.5	37.4852	1.14217	2.95559	6.125	1.31197
BD-622	3	Dro	4.08609	0.589922	0.451236	-0.0303024	0.320148	-0.0804144	0.0187635	9.84711	501.504	1.19629	-0.104785	0.602548	0.609557	0.687844	0.62959	290.181	2.7867	67.62	84.2898	281.75	37.3441	1.26895	3.00506	7.399	1.8789
BD-623	1	Dro	8.38252	0.741784	0.567521	-0.030916	0.264372	-0.0644615	-0.0209333	7.33551	362.223	1.24075	-0.0949979	0.622345	0.841456	0.668674	0.649993	313.907	3.339	62.72	84.8653	328.3	52.8703	1.31037	2.22615	8.1095	3.4692
BD-623	2	Dro	7.60831	0.692913	0.530069	-0.0263703	0.209612	-0.0572172	-0.0171238	6.26594	278.921	1.07409	-0.113051	0.621219	0.741301	0.70713	0.717093	279.048	3.154	61.74	85.75	349.86	44.9074	1.32163	2.43567	9.3835	3.64119
BD-623	3	Dro	8.40374	0.753295	0.563857	-0.0319952	0.270665	-0.069714	-0.053633	7.44884	321.141	1.22115	-0.113241	0.716889	0.795125	0.726594	0.748831	292.966	3.255	61.74	81.1244	276.85	47.3026	1.29136	2.6481	8.8445	3.54956
BD-631	1	Dro	5.47525	0.614634	0.522177	-0.0478031	0.341503	-0.0841643	0.0270138	9.76145	515.425	1.19995	-0.119633	0.629074	0.622101	0.697985	0.775798	276.206	2.541	68.6	73.9722	281.75	65.175	1.58382	2.62676	9.8245	3.7485
BD-631	2	Dro	4.97412	0.562066	0.469072	-0.0486176	0.246015	-0.0740309	0.0142512	7.72517	416.308	1.05217	-0.114386	0.64016	0.585679	0.727821	0.733295	264.605	2.109	68.6	74.1272	357.7	64.9935	2.12269	3.20488	9.751	3.52947
BD-631	3	Dro	6.45815	0.622875	0.523387	-0.0494403	0.337657	-0.0790845	0.00720436	10.2284	543.064	1.2059	-0.128321	0.635257	0.663789	0.687039	0.774945	296.484	2.268	69.58	75.56	316.05	63.2458	1.99335	2.90709	10.192	3.63212
BD-637	1	Dro	4.49566	0.63586	0.500435	-0.0401046	0.350752	-0.0886509	-0.00741244	10.0932	550.13	1.19772	-0.115112	0.635613	0.628445	0.709707	0.695638	283.05	2.1	64.68	82.1105	257.25	46.2708	1.47702	2.68593	9.73	3.67231
BD-637	2	Dro	4.56854	0.559368	0.453341	-0.0426732	0.283925	-0.0813494	0.0843497	8.1408	372.963	1.11524	-0.0994793	0.559221	0.535272	0.693514	0.687131	257.702	1.786	64.68	82.3886	281.75	46.0503	1.51	2.77517	9.8735	4.4198
BD-637	3	Dro	4.87606	0.620206	0.500389	-0.0406873	0.311494	-0.0878478	0.0658953	9.66414	427.117	1.21235	-0.108652	0.629036	0.653849	0.703052	0.691337	269.653	1.89	63.7	80.115	270.48	44.1039	1.36751	2.82755	9.604	3.89623
BD-666	1	Dro	3.68916	0.604321	0.412282	-0.0309746	0.35242	-0.0870702	0.083605	10.4675	732.518	1.22446	-0.124604	0.589374	0.54875	0.677837	0.616048	261.329	2.751	68.6	85.8062	274.4	36.7444	0.962337	2.54043	6.272	2.08127
BD-666	2	Dro	4.78972	0.532645	0.411382	-0.0297686	0.303062	-0.0828497	0.0249969	8.23196	555.742	1.12096	-0.124394	0.556355	0.533289	0.687838	0.642641	233.543	2.413	70.56	99.6366	367.5	38.4087	0.866501	2.18832	7.6685	2.69745
BD-666	3	Dro	4.93615	0.588407	0.477212	-0.0248672	0.328035	-0.0906154	0.021527	9.13808	863.548	1.19795	-0.111881	0.643092	0.618414	0.714509	0.672067	299.578	2.793	67.62	73.3922	384.65	38.9273	1.0378	2.19802	7.448	2.68618
BD-684	1	Dro	4.35033	0.544277	0.45415	-0.0566949	0.346535	-0.0996816	0.115272	11.2936	712.269	1.27718	-0.0937244	0.556365	0.515004	0.651792	0.58177	288.143	1.995	83.3	66.9688	274.4	32.1092	1.093	1.78965	5.586	1.66085
BD-684	2	Dro	3.98577	0.504111	0.442975	-0.0573775	0.290845	-0.0874888	0.10381	9.8153	652.316	1.11279	-0.0939551	0.546065	0.485185	0.687867	0.631159	243.74	1.862	84.28	61.4068	276.85	37.4739	1.15944	1.93224	7.2765	2.24444
BD-684	3	Dro	3.96026	0.56434	0.471283	-0.0579985	0.348984	-0.0991398	0.108781	10.8634	675.218	1.25169	-0.0977296	0.580184	0.547356	0.670289	0.606645	281.325	2.436	83.3	58.9176	294	34.6635	1.12622	1.86094	5.194	1.48053
BD-4638	1	Dro	4.69171	0.610102	0.515242	-0.0296763	0.29596	-0.0748954	-0.0194163	10.4379	743.735	1.18858	-0.0979809	0.627003	0.643633	0.705365	0.655677	322.399	1.974	71.54	97.6984	274.4	40.5597	1.54938	2.53849	7.203	2.15625
BD-4638	2	Dro	4.1534	0.541167	0.464642	-0.0303161	0.269681	-0.0762569	0.0240348	9.45348	684.546	1.08437	-0.0938302	0.567912	0.571788	0.705379	0.656443	284.436	1.805	71.54	97.9412	276.85	43.9646	1.1122	2.9196	6.8355	1.95265
BD-4638	3	Dro	4.7307	0.619925	0.530985	-0.0285978	0.290654	-0.075814	-0.0433139	10.4106	759.503	1.16431	-0.103371	0.652214	0.685591	0.724159	0.682092	305.862	1.932	70.56	94.766	274.4	46.4293	1.31522	2.38571	7.693	2.20794
BD-9889	1	Dro	8.46141	0.706186	0.572707	-0.0238428	0.251505	-0.0582657	-0.0658471	7.80048	430.105	1.14958	-0.103946	0.743503	0.794565	0.75731	0.743891	304.592	3.717	72.52	69.4326	318.5	32.6292	1.50961	3.91104	10.094	3.88815
BD-9889	2	Dro	6.83603	0.654967	0.480744	-0.0149099	0.242334	-0.0536041	0.0165782	7.62336	408.897	1.08159	-0.0983323	0.676401	0.666483	0.724025	0.745297	310.79	3.496	71.54	76.7536	354.7	36.3788	1.4711	4.50468	11.34	4.70155
BD-9889	3	Dro	8.36905	0.714831	0.544137	-0.0262893	0.261604	-0.0505424	-0.021788	8.34	454.494	1.20311	-0.101967	0.765669	0.721285	0.752784	0.697184	322.235	4.011	71.54	78.0178	323.4	34.8818	1.63586	4.20786	11.515	4.37692
BD-9891	1	Dro	3.91381	0.536691	0.482486	-0.0446429	0.30963	-0.110044	-0.0143688	9.40432	567.445	1.17358	-0.109413	0.639661	0.661856	0.714965	0.66862	280.53	2.562	71.54	70.131	161.7	44.377	1.79993	3.93432	4.508	1.71745
BD-9891	2	Dro	3.94791	0.489964	0.412153	-0.0449848	0.30546	-0.10881	0.0476018	8.53896	501.095	1.13893	-0.0844761	0.503932	0.480414	0.651623	0.582027	256.604	2.166	72.52	80.9088	127.4	51.7648	2.12857	3.98864	3.9445	1.47074
BD-9891	3	Dro	4.07467	0.542052	0.477895	-0.0462009	0.319101	-0.11971	0.105412	10.1569	633.02	1.26714	-0.0824633	0.573784	0.5496	0.661088	0.599898	292.996	2.331	71.54	76.195	142.1	27.2769	1.2902	3.90328	5.4635	2.39463
BD-9896	1	Dro	3.61367	0.475447	0.436131	-0.0469923	0.436222	-0.120793	0.0466859	8.45977	421.773	1.21816	-0.109967	0.580867	0.503942	0.668407	0.6067	303.903	1.953	72.52	69.1707	171.5	36.5329	1.25925	3.17287	5.243	1.83456
BD-9896	2	Dro	3.5601	0.442444	0.382711	-0.0447308	0.393267	-0.109141	0.119933	7.65058	400.296	1.20116	-0.0720372	0.501392	0.439753	0.63764	0.578879	284.644	1.653	72.52	66.8752	149.45	44.3468	1.56189	3.41634	4.4345	1.76155
BD-9896	3	Dro	3.51969	0.479259	0.417887	-0.0495946	0.45066	-0.1286	0.196725	10.4209	643.554	1.3713	-0.0642658	0.502101	0.453656	0.600839	0.524872	310.35	2.016	71.54	59.7604	161.7	37.8405	0.907532	3.12825	5.7575	2.27262
BD-9897	1	Dro	4.31893	0.580847	0.467178	-0.0432493	0.31215	-0.104564	0.0178655	10.2679	661.046	1.22617	-0.102028	0.600363	0.603691	0.666768	0.62752	302.108	2.247	73.5	71.2756	240.1	29.115	1.12966	3.16123	8.2075	3.32882
BD-9897	2	Dro	3.90244	0.524915	0.427539	-0.0351093	0.300302	-0.0954261	0.0405261	9.79404	680.481	1.12527	-0.0960688	0.557222	0.535657	0.66093	0.643943	278.929	1.596	73.5	68.159	318.5	27.9658	0.956711	3.31837	8.036	3.22224
BD-9897	3	Dro	4.4987	0.604872	0.493421	-0.0407127	0.318582	-0.0996681	0.0259596	10.2114	682.749	1.24352	-0.0945554	0.637537	0.602801	0.672282	0.666567	301.334	2.1	72.52	70.1092	235.2	28.5765	1.04319	3.54099	7.7175	2.5796
BD-9905	1	Dro	3.52683	0.559247	0.445753	-0.0495098	0.432543	-0.121215	0.0126456	8.68918	390.06	1.21045	-0.110239	0.640347	0.560774	0.714101	0.668999	297.068	2.1	72.52	73.72	218.05	48.7404	1.57334	3.13116	7.2275	3.10537
BD-9905	2	Dro	3.45332	0.511916	0.393269	-0.0439953	0.39364	-0.119029	0.0214121	7.6321	353.469	1.08729	-0.101714	0.592835	0.496513	0.724638	0.684437	256.901	1.957	73.5	69.7172	289.1	44.4204	1.33394	2.91291	8.82	3.89133
BD-9905	3	Dro	3.84026	0.556534	0.445739	-0.0498983	0.428329	-0.120032	0.0266377	8.60035	392.792	1.20653	-0.104739	0.643611	0.558013	0.716847	0.672346	256.479	2.457	73.5	67.8454	203.35	46.6584	1.45364	3.02203	6.7375	3.08479
BD-9906	1	Dro	4.81431	0.580908	0.454982	-0.0305414	0.386501	-0.0832208	0.0535474	8.56254	498.098	1.23579	-0.0822476	0.612214	0.615829	0.687449	0.639781	309.888	1.806	72.52	65.7175	186.2	61.8943	1.17486	2.619	6.86	3.05613
BD-9906	2	Dro	4.06512	0.508584	0.391567	-0.0365115	0.31335	-0.0744437	0.0780161	8.64162	536.88	1.15543	-0.0762062	0.522493	0.517654	0.659219	0.603673	284.67	1.444	71.54	65.5914	172.48	41.721	1.3192	3.01088	8.1585	1.28772
BD-9906	3	Dro	4.59427	0.567429	0.446455	-0.0375002	0.356977	-0.083052	0.0606987	9.0569	544.315	1.25615	-0.0791442	0.594308	0.59259	0.673089	0.621167	299.654	1.764	72.52	62.7592	210.7	50.325	1.35878	2.73152	7.448	3.29451
BD-9910	1	Dro	5.21875	0.643699	0.552176	-0.0428006	0.316455	-0.0947555	0.0323524	10.8512	608.4	1.19671	-0.117618	0.641383	0.63634	0.724122	0.685403	315.482	3.969	67.62	70.6257	365.05	55.226	1.66898	3.12534	9.996	4.51045
BD-9910	2	Dro	5.54809	0.574561	0.472749	-0.0452536	0.292164	-0.0813683	0.0168781	9.60913	542.584	1.07942	-0.133739	0.613911	0.617385	0.711617	0.671549	285.089	3.325	68.6	74.67	372.4	62.43	1.91381	3.05259	10.7065	4.54451
BD-9910	3	Dro	5.90338	0.648683	0.548161	-0.0481842	0.320705	-0.090929	0.0252405	10.3159	603.797	1.1899	-0.13478	0.667176	0.679186	0.721095	0.68709	290.571	3.759	66.64	72.45	369.95	49.1519	1.79	3.3043	10.486	4.37815
BD-9911	1	Dro	3.2432	0.513369	0.374519	-0.0708828	0.394571	-0.0968808	0.0500442	11.086	640.434	1.2522	-0.123962	0.524947	0.460397	0.628928	0.548606	291.096	1.743	72.52	71.8382	166.6	42.416	1.74542	3.36493	6.5415	2.54016
BD-9911	2	Dro	3.3791	0.469862	0.349506	-0.0728424	0.340554	-0.0867569	0.0705749	8.60739	470.306	1.19553	-0.0804133	0.470902	0.41397	0.617477	0.543792	253.19	1.577	71.54	64.4154	154.35	33.1902	1.27119	3.7151	6.7865	3.1458
BD-9911	3	Dro	3.43771	0.522974	0.385195	-0.0695007	0.377608	-0.0934713	0.0764977	9.90156	538.753	1.27849	-0.100347	0.527104	0.483115	0.628317	0.550749	280.301	1.932	71.54	66.3362	186.2	37.9686	1.5083	3.46872	7.5705	4.13119
BD-9913	1	Dro	3.92412	0.58665	0.501809	-0.0362306	0.261762	-0.082066	0.0680899	8.66647	530.395	1.12542	-0.12543	0.707278	0.748803	0.762018	0.738879	310.665	1.848	67.62	68.1813	301.35	41.8104	1.49807	2.15049	6.0025	2.33657
BD-9913	2	Dro	3.22137	0.499774	0.377417	-0.0499752	0.288871	-0.082251	0.0460464	8.31859	459.415	1.13544	-0.095143	0.501412	0.474538	0.649708	0.579016	261.404	1.691	69.58	76.734	308.7	45.0181	1.02461	3.4047	7.2275	2.76409
BD-9913	3	Dro	3.99234	0.571691	0.402931	-0.0463189	0.294877	-0.0862394	0.0610695	9.50528	535.37	1.27029	-0.103319	0.533126	0.514704	0.630897	0.556982	284.681	2.079	68.6	74.774	465.5	50.1852	1.04881	2.17911	8.9915	3.11811
BD-9930	1	Dro	4.76975	0.520159	0.408375	-0.0646185	0.363113	-0.104261	0.167969	10.5932	481.715	1.34245	-0.0818822	0.513074	0.462383	0.613022	0.536186	352.898	1.491	63.7	75.5339	267.05	40.8686	1.19009	2.0564	5.6595	2.18785
BD-9930	2	Dro	5.5477	0.505996	0.403575	-0.0463461	0.297614	-0.0889208	0.0525497	8.87695	491.612	1.1241	-0.106257	0.520921	0.495294	0.664435	0.601417	252.189	1.406	63.7	73.6764	269.5	40.9304	0.983968	2.33188	7.105	2.47597
BD-9930	3	Dro	4.59829	0.546594	0.443273	-0.0574754	0.323796	-0.100085	0.0972579	9.66776	514.352	1.27919	-0.0997435	0.553245	0.518564	0.644931	0.577874	304.418	1.554	62.72	65.121	276.85	40.8966	1.08703	2.57826	7.2765	2.59994
AS-10617	1	Dro	3.36112	0.435456	0.476838	-0.0303187	0.432138	-0.138528	0.152768	10.8954	704.071	1.2962	-0.0793315	0.533053	0.392977	0.634522	0.55729	300.792	1.974	73.5	62.1285	230.3	46.7107	1.32017	2.30084	7.4235	3.4447
AS-10617	2	Dro	3.64357	0.390747	0.44819	-0.0290631	0.37252	-0.120462	0.112483	10.2519	676.513	1.21545	-0.0714198	0.46264	0.327881	0.611743	0.534694	262.571	1.729	72.52	65.3758	252.35	34.3481	1.1124	2.44537	6.223	2.82461
AS-10617	3	Dro	2.9112	0.430216	0.494858	-0.0318948	0.421481	-0.141422	0.100125	11.451	717.511	1.41636	-0.0701628	0.44729	0.402193	0.556649	0.467533	294.998	1.848	72.52	52.1164	235.2	40.5816	0.99425	2.3765	7.399	2.0286
AS-10632	1	Dro	6.49376	0.58281	0.519364	-0.0318512	0.266036	-0.0754469	-0.0712571	8.64302	468.723	1.19077	-0.119856	0.688114	0.698504	0.748198	0.718675	289.262	3.192	68.6	95.6129	325.85	42.1281	1.02034	2.34934	10.6085	2.78908
AS-10632	2	Dro	6.77084	0.577879	0.471962	-0.024393	0.248131	-0.0662804	-0.0224308	8.64136	439.449	1.08016	-0.119998	0.653392	0.645018	0.772214	0.755145	267.395	3.154	68.6	96.4908	382.2	37.2542	1.11278	2.89739	8.8445	2.09254
AS-10632	3	Dro	7.62212	0.598299	0.524944	-0.0263931	0.257625	-0.0765561	-0.0349182	9.23999	489.792	1.18465	-0.110912	0.718199	0.704688	0.767672	0.750859	277.945	3.15	69.58	86.4654	378.28	33.4165	0.933499	2.31927	9.457	2.87826
BARI Gom 21	1	Dro	5.04586	0.620078	0.498799	-0.033564	0.326191	-0.0940103	0.0277026	8.42661	430.237	1.20867	-0.101776	0.615625	0.650819	0.704278	0.657289	296.133	1.344	63.7	76.4554	235.2	28.1578	1.148	3.95469	8.5505	3.42706
BARI Gom 21	2	Dro	6.43704	0.540058	0.505431	-0.0383358	0.285793	-0.0794428	0.0699479	6.62032	342.104	1.08829	-0.0911083	0.597992	0.619498	0.757132	0.739413	247.059	1.577	62.72	77.9688	303.8	38.8711	1.48565	3.70734	11.956	4.28505
BARI Gom 21	3	Dro	5.10712	0.586868	0.488517	-0.0388748	0.329327	-0.0883799	0.0481468	8.84658	453.401	1.21544	-0.105313	0.599708	0.571428	0.706177	0.663935	298.61	1.764	62.72	68.8293	333.2	33.3415	1.31682	3.83101	11.6865	4.56876
BARI Gom 22	1	Dro	4.81731	0.600524	0.480625	-0.0410082	0.291243	-0.0833631	0.00369608	9.49457	454.62	1.21451	-0.105789	0.606284	0.600287	0.686218	0.633241	300.556	1.638	61.74	74.9228	294	42.867	1.47634	3.34068	10.584	3.51281
BARI Gom 22	2	Dro	4.36085	0.555449	0.444088	-0.032814	0.271247	-0.0750296	0.0124066	8.35635	533.895	1.0855	-0.105794	0.566537	0.574854	0.701215	0.654086	267.692	2.394	61.74	74.3134	237.65	45.2399	1.64221	2.97111	10.486	3.61032
BARI Gom 22	3	Dro	4.96121	0.606889	0.487047	-0.0456433	0.281104	-0.0860044	0.0837513	8.99244	455.798	1.20808	-0.0990722	0.622552	0.617589	0.69893	0.650282	291.966	1.911	60.76	68.9822	262.15	44.0847	1.55928	3.2689	10.2165	2.05849
BARI Gom 23	1	Dro	3.94465	0.580782	0.415526	-0.0409897	0.301556	-0.090397	0.0415049	7.21274	406.129	1.37326	-0.0730455	0.636512	0.592476	0.542381	0.444041	283.927	1.638	61.74	82.5664	196	33.8395	1.4647	3.69085	11.2455	4.20812
BARI Gom 23	2	Dro	4.47984	0.516501	0.367118	-0.0337204	0.261289	-0.0713333	-0.0161312	6.74896	397.579	1.19169	-0.0950843	0.606558	0.614555	0.573398	0.479701	260.849	1.444	60.76	78.1452	230.3	29.5211	1.55889	4.03326	9.9715	5.14892
BARI Gom 23	3	Dro	3.78271	0.56187	0.424634	-0.0390586	0.310738	-0.0903306	-0.00869762	9.54416	674.882	1.34207	-0.0869065	0.586288	0.575735	0.558883	0.462614	273.623	1.995	60.76	76.8516	296.45	45.1038	1.57489	3.86206	9.114	4.40191
BARI Gom 24	1	Dro	3.59958	0.52768	0.413587	-0.0468188	0.342891	-0.0982882	0.0636831	9.49424	604.336	1.27542	-0.100902	0.535441	0.5045	0.63447	0.559634	294.413	1.722	65.66	73.8364	196	50.3267	2.18066	4.20301	8.8445	2.9057
BARI Gom 24	2	Dro	3.50379	0.496807	0.389884	-0.046916	0.291348	-0.0830211	0.0538261	7.47359	496.738	1.10536	-0.0973377	0.529424	0.521064	0.673971	0.611441	274.078	1.615	65.66	76.244	159.25	46.7706	2.1695	4.02938	9.7755	2.37797
BARI Gom 24	3	Dro	3.28346	0.517193	0.399677	-0.050005	0.345315	-0.0973656	0.0438574	9.69605	594.742	1.30261	-0.102575	0.513034	0.489035	0.614072	0.536171	290.985	1.953	66.64	74.4898	193.55	43.1369	1.96144	4.1904	7.9625	3.33812
BARI Gom 25	1	Dro	4.19978	0.586846	0.459165	-0.0480012	0.30739	-0.0906676	-0.0159508	9.13627	538.675	1.20645	-0.096028	0.605159	0.609445	0.688344	0.632436	289.656	1.596	58.8	62.0024	230.3	28.2798	1.10037	3.77427	9.9225	4.47125
BARI Gom 25	2	Dro	3.95589	0.509974	0.401854	-0.0478067	0.299256	-0.0874068	0.0386544	8.08321	461.729	1.17951	-0.0971935	0.498352	0.481428	0.638778	0.575657	263.901	1.843	59.78	67.375	196	51.8183	1.59652	2.98857	8.232	3.5944
BARI Gom 25	3	Dro	4.06748	0.564406	0.440844	-0.0529911	0.328483	-0.0955576	0.0538823	7.7084	462.021	1.2427	-0.0999238	0.578217	0.553509	0.66745	0.6041	290.017	1.491	58.8	65.023	237.65	32.6016	1.30048	3.09333	8.9915	3.88619
BARI Gom 26	1	Dro	6.76639	0.617011	0.526213	-0.0323474	0.240765	-0.0784045	-0.0274265	8.28319	435.366	1.25941	-0.0965142	0.66247	0.772364	0.702746	0.652261	311.752	2.709	61.74	71.0913	237.65	41.0238	1.64628	3.89261	9.212	3.3881
BARI Gom 26	2	Dro	5.9238	0.576018	0.511693	-0.027627	0.228367	-0.067994	-0.051642	7.30835	394.966	1.08515	-0.106863	0.608237	0.652976	0.700769	0.645284	311.909	2.66	60.76	74.1076	284.2	37.1854	1.50457	4.01095	9.9225	4.37129
BARI Gom 26	3	Dro	7.01905	0.656244	0.521779	-0.0282699	0.233507	-0.0785728	-0.0139481	8.1248	494.356	1.24135	-0.0946577	0.672745	0.787663	0.709281	0.641307	330.848	3.57	60.76	75.215	281.75	37.2025	1.67243	4.14578	9.653	4.4492
BARI Gom 27	1	Dro	4.27418	0.578315	0.484897	-0.0356409	0.298552	-0.0903008	0.0866385	9.39112	495.917	1.2368	-0.0937591	0.587188	0.559623	0.673436	0.613455	295.641	1.911	68.6	72.4202	232.75	39.7847	1.17962	2.87605	5.831	2.66486
BARI Gom 27	2	Dro	5.06194	0.585561	0.470175	-0.027687	0.249244	-0.0689869	-0.0273821	8.34489	381.956	1.05994	-0.111491	0.60522	0.612718	0.732117	0.699059	276.287	1.672	68.6	72.373	215.6	41.3843	1.37934	3.23301	5.39	2.36817
BARI Gom 27	3	Dro	4.51523	0.605738	0.493832	-0.03938	0.272184	-0.0828917	0.00354559	9.44515	469.569	1.17867	-0.114263	0.641942	0.642023	0.715977	0.670718	300.592	1.911	69.58	75.9598	200.9	41.9357	1.37507	3.18063	6.223	2.95274
BARI Gom 28	1	Dro	3.77371	0.533803	0.427485	-0.0423366	0.266744	-0.0879815	-0.0205784	8.84511	518.445	1.23429	-0.0917048	0.555836	0.580306	0.64604	0.580701	341.102	1.134	60.76	66.2219	249.9	46.6656	1.83766	3.1622	7.6685	3.54809
BARI Gom 28	2	Dro	2.72148	0.454354	0.357912	-0.0332028	0.266269	-0.0845406	0.0403856	8.16469	527.388	1.17211	-0.0986047	0.443748	0.42601	0.598967	0.512314	299.511	1.235	60.76	67.7964	208.25	48.8368	1.9206	4.27382	7.644	4.00526
BARI Gom 28	3	Dro	3.83603	0.541415	0.434858	-0.0357761	0.301125	-0.0892383	-0.0141195	8.90601	526.656	1.24028	-0.105735	0.553573	0.566141	0.646102	0.578338	336.591	1.47	59.78	69.3742	156.8	52.0404	1.99471	3.71801	6.1005	2.66633
BARI Gom 29	1	Dro	4.87432	0.609419	0.505643	-0.0410041	0.306181	-0.0850627	0.0578071	8.30899	464.284	1.2159	-0.0840695	0.628206	0.625242	0.70145	0.656426	308.208	1.47	65.66	70.1504	164.15	46.8756	1.96221	4.06042	7.7175	3.34474
BARI Gom 29	2	Dro	3.62791	0.518784	0.43481	-0.0357081	0.3114	-0.0849925	0.123325	7.97837	417.917	1.1455	-0.0761288	0.522341	0.497886	0.663736	0.603161	268.503	1.14	67.62	71.0696	210.7	45.2119	1.48187	3.05065	8.9425	3.92784
BARI Gom 29	3	Dro	4.17968	0.592035	0.464233	-0.0442228	0.324698	-0.0893686	0.0839033	8.84972	463.287	1.22606	-0.0971761	0.596471	0.577646	0.681572	0.623161	295.88	1.407	66.64	63.9352	181.3	47.8923	1.8041	3.65399	6.9825	2.87605
BARI Gom 30	1	Dro	3.13359	0.630317	0.514977	-0.046358	0.311112	-0.0847372	0.025761	9.044	523.787	1.20129	-0.095063	0.425075	0.403469	0.699382	0.665421	306.987	2.142	63.7	69.0931	183.75	27.2796	1.19485	3.98573	6.664	2.91673
BARI Gom 30	2	Dro	2.81196	0.59369	0.494664	-0.0421803	0.276304	-0.0805579	0.0806524	7.42265	409.624	1.06442	-0.0966694	0.415468	0.397376	0.709299	0.700572	274.817	1.748	62.72	69.8838	151.9	38.3017	1.64774	3.8994	5.243	2.04379
BARI Gom 30	3	Dro	3.16889	0.646209	0.542073	-0.0517144	0.291059	-0.0956024	0.0513577	8.31602	433.343	1.17447	-0.106073	0.442849	0.424916	0.713929	0.612855	312.664	2.058	62.72	77.2044	213.15	54.0042	2.10994	3.30479	8.1585	3.35797
BARI Gom 31	1	Dro	3.34288	0.449391	0.404699	-0.0500976	0.380219	-0.136726	0.0151801	11.2722	576.051	1.31072	-0.103318	0.522278	0.421315	0.615527	0.545523	264.58	2.436	69.58	73.2156	186.2	32.3752	1.25033	3.16414	6.9335	2.7609
BARI Gom 31	2	Dro	3.12576	0.42418	0.3591	-0.04696	0.35935	-0.130241	0.0353323	10.3527	589.073	1.22138	-0.0938014	0.454402	0.381859	0.597103	0.525052	257.693	1.52	70.56	76.5478	137.2	26.4798	0.766591	2.80815	8.82	3.21293
BARI Gom 31	3	Dro	3.13629	0.465222	0.429023	-0.0513805	0.398507	-0.141647	0.0198133	11.1622	597.725	1.29346	-0.10534	0.507843	0.450889	0.612593	0.53073	267.291	1.596	69.58	78.5176	257.25	29.8494	1.00846	3.08315	10.829	3.42608
BARI Gom 32	1	Dro	2.39713	0.39798	0.367209	-0.0536049	0.311796	-0.109543	0.154281	8.81477	667.084	1.4495	-0.0671996	0.405462	0.349368	0.522877	0.423688	282.545	2.331	70.56	67.5799	276.85	34.5125	1.54133	4.01774	8.8935	4.00967
BARI Gom 32	2	Dro	2.27741	0.370007	0.326801	-0.0472195	0.285987	-0.0962331	0.0941224	7.90121	574.734	1.23612	-0.0921761	0.402218	0.360881	0.560594	0.464548	254.897	1.957	70.56	68.6098	286.65	37.7762	1.607	3.93238	6.7375	4.31273
BARI Gom 32	3	Dro	2.37285	0.411893	0.325456	-0.0539699	0.312083	-0.109776	0.129887	10.2438	650.968	1.4019	-0.0800907	0.425143	0.373415	0.54266	0.444257	281.124	1.68	71.54	66.1304	222.95	36.2599	1.57441	3.91817	8.33	3.40917
BARI Gom 33	1	Dro	7.00976	0.672161	0.563391	-0.0315235	0.242059	-0.0653077	-0.0482434	7.98585	575.418	1.19234	-0.0950686	0.618136	0.828288	0.69717	0.645871	346.083	2.772	59.78	76.63	284.2	66.9179	3.02698	4.45715	12.2255	5.80797
BARI Gom 33	2	Dro	6.21827	0.624801	0.498434	-0.0309204	0.217711	-0.057502	-0.0172327	7.65297	627.354	1.13969	-0.0962957	0.533319	0.714907	0.674808	0.653751	299.001	2.755	60.76	78.0864	227.85	65.8585	3.65535	4.47267	11.7845	5.6693
BARI Gom 33	3	Dro	7.74846	0.705061	0.567386	-0.0321128	0.244453	-0.0634317	-0.00746253	8.1195	672.732	1.24499	-0.0908928	0.597507	0.810933	0.663431	0.60258	342.471	2.919	59.78	81.341	245	60.8116	3.1428	4.43581	11.515	5.67175
BAW-1147	1	Dro	5.87971	0.639621	0.529438	-0.0363323	0.292142	-0.084637	0.0640813	7.7703	392.007	1.22507	-0.0880255	0.636399	0.633452	0.703776	0.664947	317.815	2.373	65.66	74.7288	240.1	46.7031	2.44178	4.53766	11.5885	5.22928
BAW-1147	2	Dro	5.01209	0.589443	0.492303	-0.0370866	0.266477	-0.0767647	-0.0321855	7.84481	439.97	1.05509	-0.106077	0.6101	0.615365	0.736767	0.704864	265.385	2.052	65.66	76.979	220.5	45.8566	2.11858	4.4814	10.4615	4.77015
BAW-1147	3	Dro	5.38684	0.660604	0.54338	-0.0317121	0.282876	-0.0783607	-0.00251892	9.1535	512.196	1.15307	-0.118782	0.681121	0.695866	0.742592	0.712058	314.606	2.331	64.68	73.8038	269.5	49.0467	2.28018	4.50953	11.515	4.82356
BINA wheat 1	1	Dro	4.31456	0.604298	0.463055	-0.052162	0.276416	-0.0832511	-0.0253061	9.00657	545.006	1.19872	-0.104447	0.604834	0.609356	0.688845	0.631921	320.955	2.394	68.6	80.4518	222.95	54.9688	1.19979	2.14079	7.497	3.10317
BINA wheat 1	2	Dro	3.49641	0.53052	0.412807	-0.0478144	0.275235	-0.0809544	0.0833725	8.78472	548.42	1.06856	-0.103845	0.569825	0.571747	0.70828	0.657814	280.725	2.052	68.6	76.6262	215.6	54.1572	1.4809	2.52685	7.4725	3.93985
BINA wheat 1	3	Dro	3.96763	0.567901	0.446998	-0.0526977	0.292332	-0.0891638	0.097915	9.34773	508.881	1.22686	-0.106798	0.582966	0.55882	0.672985	0.60896	302.876	2.268	69.58	73.7744	203.35	50.0156	1.6263	2.97063	6.9335	3.71273
BARI Gom 20	1	Dro	3.86099	0.555821	0.446106	-0.0584045	0.303649	-0.0865971	0.0386952	10.9076	792.579	1.25081	-0.0943026	0.559124	0.549596	0.651608	0.584671	298.272	2.856	61.74	64.7378	188.65	34.881	1.28292	3.56766	6.6395	2.62175
BARI Gom 20	2	Dro	3.20649	0.49403	0.389169	-0.0440503	0.291852	-0.0773677	0.0172076	8.25518	614.085	1.09868	-0.09633	0.519072	0.52733	0.667511	0.599628	282.016	1.919	62.72	62.818	252.35	42.8274	1.33579	3.02543	9.212	3.8737
BARI Gom 20	3	Dro	3.85138	0.552625	0.451952	-0.0604324	0.30755	-0.0900303	0.0379167	10.0281	578.909	1.22278	-0.103026	0.575997	0.565504	0.667473	0.602009	306.255	2.331	62.72	64.9054	213.15	38.5274	1.30935	3.29655	9.3835	3.48586
Kanchan	1	Dro	3.76356	0.553039	0.45626	-0.0471987	0.323114	-0.0942177	0.0300515	9.20586	623.734	1.28282	-0.099453	0.546349	0.507505	0.641076	0.57117	315.033	2.73	63.7	77.5515	267.05	41.0274	1.40097	3.60646	9.016	3.48757
Kanchan	2	Dro	3.64737	0.526804	0.42099	-0.0372597	0.25141	-0.0780756	-0.0270575	8.0963	514.428	1.0819	-0.10314	0.54629	0.553969	0.688103	0.631105	268.553	2.052	62.72	75.362	262.15	40.721	1.61825	3.85478	9.653	3.57823
Kanchan	3	Dro	3.69989	0.549524	0.465292	-0.0398805	0.278942	-0.0915377	-0.005552	9.58034	620.102	1.23998	-0.0969459	0.568635	0.546183	0.660908	0.594428	304.772	2.751	62.72	71.2362	289.1	40.877	1.46111	3.66757	10.045	3.91363
BARI Gom 19	1	Dro	3.46685	0.546867	0.45084	-0.0343956	0.277097	-0.127535	-0.00266797	10.782	730.893	1.24429	-0.115649	0.520016	0.504465	0.625624	0.543623	290.866	2.814	65.66	73.6521	137.2	51.7002	1.86638	3.02737	5.4145	2.30006
BARI Gom 19	2	Dro	2.96101	0.464127	0.409716	-0.0348893	0.230885	-0.121358	0.00103559	8.86994	668.775	1.12236	-0.119645	0.465799	0.463387	0.62125	0.538184	267.588	1.425	66.64	76.636	274.4	54.7401	1.82011	3.22525	10.6085	4.62805
BARI Gom 19	3	Dro	3.34651	0.536878	0.437147	-0.0386801	0.266099	-0.132154	0.00632406	10.1878	734.812	1.24883	-0.118568	0.517406	0.508235	0.62343	0.540886	305.504	2.331	64.68	71.5498	240.1	53.1577	1.84324	3.36348	9.359	3.9298
